# Supplementary material for: Natural variation of domestication-related genes contributed to latitudinal expansion and adaptation in soybean
Source: BMC Plant Biol. 2024 Jul 9;24:651. doi: 10.1186/s12870-024-05382-0 (PMC11232268; doi:10.1186/s12870-024-05382-0)
Supplement: Supplementary file 2 — Supplementary Material 2. [file 12870_2024_5382_MOESM2_ESM.xlsx]

## Sheet: Table S1
Table S1. Material list and haplotypes group information for 2,898 soybean accessions.
Materials	PI	Type	Name	Origin	Latitude	Longitude	E1	E3	FT2a	J	tof11	tof16	tof18	Class	Distrubution
s1	PI 458535	G. Soja	NA	China	48.2667	126.6
s2	PI 407301	G. Soja	NA	China	32.9412	119.169
s3	PI 458538 -2	G. Soja	NA	China, Hei Long Jiang	48.2667	126.6
s4	PI 479769	G. Soja	Long 79-5801	China, Hei Long Jiang	48.2667	126.6	B	A	A	B	A	A	A	5A	C.I
s5	PI 458536	G. Soja	NA	China, Hei Long Jiang	48.2667	126.6
s6	PI 522182 B	G. Soja	ZYD 253	China, Hei Long Jiang	48.2667	126.6	B	A	A	B	A	A	A	5A	C.I
s7	PI 447004	G. Soja	NA	China, Ji Lin	43.585	126.483
s8	PI 479752	G. Soja	GD 50388-2	China, Ji Lin	43.585	126.483
s9	PI 407288	G. Soja	NA	China, Ji Lin	43.585	126.483	B	B	B	A	A	A	A	4A	C.I
s10	PI 464935	G. Soja	81-200002	China, Jiang Su	32.9412	119.169
s11	PI 464929 B	G. Soja	(LS-009)	China, Liao Ning	40.8047	122.781
s12	PI 468916	G. Soja	NA	China, Liao Ning	40.8047	122.781
s13	PI 464927 A -2	G. Soja	LS-005	China, Liao Ning	40.8047	122.781
s14	PI 464929 A -2	G. Soja	LS-009	China, Liao Ning	40.8047	122.781	B	A	A	B	A	A	A	5A	C.I
s15	PI 483460 B	G. Soja	NA	China, Liao Ning	40.8047	122.781
s16	PI 483464 A	G. Soja	NA	China, Ning Xia	38.7967	106.672
s17	PI 468400 A	G. Soja	NA	China, Ning Xia	38.7967	106.672
s18	PI 549046 *	G. Soja	ZYD 3728	China, Shaan Xi	34.8807	110.01
s19	PI 483465	G. Soja	NA	China, Shaan Xi	34.8807	110.01	B	A	B	B	A	B	B	2A	C.II
s20	PI 597459 C	G. Soja	ZYD3234	China, Shan Dong	36.6002	118.967	B	B	B	B	B	B	B	0A	C.II
s21	PI 597461 C	G. Soja	ZYD3243	China, Shan Dong	36.6002	118.967	B	B	B	B	B	B	B	0A	C.II
s22	PI 597459 D	G. Soja	ZYD3234	China, Shan Dong	36.6002	118.967	B	B	B	B	B	B	B	0A	C.II
s23	PI 597461 A	G. Soja	ZYD3243	China, Shan Dong	36.6002	118.967	B	B	B	B	B	B	B	0A	C.II
s24	PI 393551	G. Soja	NA	China, Tai Wan	24.7333	121.083
s25	Y108	G. Soja	NA	China, Zhe Jiang	29.1101	120.489
s26	Y188	G. Soja	NA	China, Zhe Jiang	29.1101	120.489	B	B	A	B	B	B	B	1A	C.IV
s27	Y217	G. Soja	NA	China, Zhe Jiang	29.1101	120.489
s28	Y155	G. Soja	NA	China, Zhe Jiang	29.1101	120.489	B	B	A	B	B	B	B	1A	C.IV
s29	YJ038	G. Soja	NA	China, Zhe Jiang	29.1101	120.489	B	B	A	B	A	B	B	2A	C.IV
s30	Y2300-1	G. Soja	NA	China, Zhe Jiang	29.1101	120.489	B	A	B	B	B	B	B	1A	C.III
s31	YJ086	G. Soja	NA	China, Zhe Jiang	29.1101	120.489
s32	Y191	G. Soja	NA	China, Zhe Jiang	29.1101	120.489	B	A	B	B	A	B	B	2A	C.III
s33	Y282	G. Soja	NA	China, Zhe Jiang	29.1101	120.489	B	B	A	B	B	B	B	1A	C.III
s34	Y314	G. Soja	NA	China, Zhe Jiang	29.1101	120.489	B	B	A	B	B	B	B	1A	C.III
s35	Y200	G. Soja	NA	China, Zhe Jiang	29.1101	120.489	B	B	A	A	B	B	B	2A	C.III
s36	PI 407131	G. Soja	RB 1072	Japan	29.1101	120.489
s37	PI 407027	G. Soja	RB 1072	Japan, Akita	39.5736	140.416	B	B	B	A	A	A	A	4A	J
s38	PI 366120	G. Soja	NA	Japan, Akita	39.5736	140.416
s39	PI 366121	G. Soja	NA	Japan, Fukushima	37.4596	139.841
s40	PI 593983	G. Soja	Hidaka-6	Japan, Hokkaido	42.8728	142.441	B	B	B	B	A	A	A	3A	J
s41	PI 378692	G. Soja	NA	Japan, Iwate	39.7	141.25	B	A	B	B	A	A	A	4A	J
s42	PI 366123	G. Soja	NA	Japan, Iwate	39.7	141.25	B	A	B	B	A	A	A	4A	J
s43	PI 507662	G. Soja	NIAR 090019	Japan, Kagoshima	31.3333	130.933	B	B	B	B	B	B	B	0A	J
s44	PI 407285	G. Soja	Yasei Daizu	Japan, Kanagawa	35.587	139.345	B	B	B	B	B	B	B	0A	J
s45	PI 424096	G. Soja	74148	North Korea	NA	NA
s46	PI 339871 A	G. Soja	NA	North Korea	NA	NA
s47	PI 423991	G. Soja	J-077633	Russian Federation, Federation Amur	52.9776	127.362
s48	PI 578357 *	G. Soja	KZ-6352/91	Russian Federation, Federation Amur	52.9776	127.362	A	B	A	A	A	A	A	6A	R
s49	PI 578341	G. Soja	VIR 8512	Russian Federation, Federation Khabarovsk	48.4969	135.132	B	B	B	A	A	A	A	4A	R
s50	PI 326582 A	G. Soja	NA	Russian Federation, Federation Primorye	45	135
s51	PI 522216	G. Soja	VIR 8500	Russian Federation, Federation Primorye	45	135
s52	PI 522228	G. Soja	VIR 8514	Russian Federation, Federation Primorye	45	135	B	B	B	B	A	A	A	3A	R
s53	PI 522226	G. Soja	VIR 8511	Russian Federation, Federation Primorye	45	135
s54	PI 504286	G. Soja	75042	South Korea, Chungchong Puk	36.8108	127.795
s55	PI 562559	G. Soja	KE16	South Korea, Jeolla Puk	35.8167	127.117
s56	PI 562565 *	G. Soja	KF13	South Korea, Jeolla Puk	35.8167	127.117
s57	PI 407197	G. Soja	K12-C	South Korea, Kangwon	37.8665	128.248
s58	PI 407170	G. Soja	K2-E	South Korea, Kyonggi	37.284	127.12
s59	PI 407275	G. Soja	K101-A	South Korea, Kyonggi	37.284	127.12
s60	PI 407246	G. Soja	K37-B	South Korea, Kyongsang Puk	35.6847	128.75
s61	PI 547831	G. Soja	L83-0215	United States	39.7393	-89.2665	B	A	B	B	A	A	A	4A	A
s62	ZY020	G. Soja	NA	Unknown	NA	NA
s63	PI 153262	Landrace	Roumanie	Belgium	43.4919	87.8401	B	A	A	A	A	B	A	5A	Other.country
s64	PI 548382	Landrace	'Manitoba Brown'	Canada, Manitoba	54.4995	-95.4589	B	A	B	B	A	A	A	4A	Other.country
s65	PI 587552	Landrace	Nan jing da ping ding huang yi No. 1	China	32.9412	119.169
s66	PI 437654 -2	Landrace	Er-hej-jan	China	NA	NA
s67	PI 603424 A	Landrace	ZDD007871	China	NA	NA
s68	PI 417398	Landrace	Touhou torotou	China	NA	NA
s69	PI 594788	Landrace	Da zao dou	China	25.1825	101.863
s70	PI 437679	Landrace	Nan-cou	China	NA	NA
s71	PI 548298	Landrace	'A.K. (Harrow)'	China	NA	NA
s72	PI 437653	Landrace	Er-da-li	China	NA	NA
s73	PI 404182	Landrace	Sin i tu li rau	China	NA	NA
s74	PI 253658 B	Landrace	No. 9	China	NA	NA
s75	Yan Shi Huang Dou	Landrace	NA	China	NA	NA
s76	PI 548445	Landrace	'CNS'	China	32.9412	119.169
s77	PI 548485	Landrace	'Roanoke'	China	32.9412	119.169
s78	PI 437944	Landrace	VIR 569	China	NA	NA
s79	PI 587666	Landrace	Er dao zao	China, An Hui	32.0236	117.266	B	B	A	B	B	B	B	1A	C.II
s80	PI 548402	Landrace	'Peking'	China, Bei Jing	39.9389	116.397	B	A	A	B	A	A	A	5A	C.II
s81	PI 603596	Landrace	Bai hua gu tian dou	China, Fu Jian	25.9207	118.29	B	B	B	B	B	B	B	0A	C.IV
s82	Dong Shan Bai Ma Dou	Landrace	NA	China, Fu Jian	25.9207	118.29	B	A	B	B	B	A	B	2A	C.IV
s83	Sha Xian Wu Dou	Landrace	NA	China, Fu Jian	25.9207	118.29	B	B	B	B	B	B	B	0A	C.IV
s84	Tong An Zi Hong Dou	Landrace	NA	China, Fu Jian	25.9207	118.29
s85	Sha Men Teng Zai Dou	Landrace	NA	China, Fu Jian	25.9207	118.29	B	B	B	B	A	B	B	1A	C.IV
s86	Sha Xian Qing Dou	Landrace	NA	China, Fu Jian	25.9207	118.29	B	B	B	B	B	B	A	1A	C.IV
s87	PI 567293	Landrace	Ben di huang dou	China, Gan Su	37.6946	100.526
s88	PI 567298	Landrace	Chan yao dou	China, Gan Su	37.6946	100.526	B	A	A	A	B	A	B	4A	C.II
s89	PI 588053 A	Landrace	'Xiao li huang'	China, Guang Dong	22.8642	113.487	B	B	B	B	B	B	B	0A	C.IV
s90	Hei Dou -2	Landrace	NA	China, Guang Dong	22.8642	113.487	B	A	A	B	A	B	B	3A	C.IV
s91	PI 594615	Landrace	Liu yue zao	China, Gui Zhou	26.9197	106.6	B	B	B	B	B	B	B	0A	C.V
s92	PI 594629	Landrace	Xiao hua lian	China, Gui Zhou	26.9197	106.6
s93	Xiao Huang Dou -3	Landrace	NA	China, Gui Zhou	26.9197	106.6	B	A	A	A	A	A	B	5A	C.V
s94	Bai Mao Dou	Landrace	NA	China, Gui Zhou	26.9197	106.6	B	A	B	B	B	A	B	2A	C.V
s95	PI 567503	Landrace	Niu mao huang	China, He Bei	39.334	116.669	B	B	A	A	A	A	B	4A	C.II
s96	Da Tun Xiao Hei Dou	Landrace	NA	China, He Bei	39.334	116.669	B	B	A	B	A	A	A	4A	C.II
s97	Nan Guan Xiao Pi Qing	Landrace	NA	China, He Bei	39.334	116.669	B	A	A	B	A	A	A	5A	C.II
s98	PI 603336	Landrace	Qing pi si li huang	China, Hei Long Jiang	48.2667	126.6	B	A	A	A	A	A	A	6A	C.I
s99	PI 548379	Landrace	'Mandarin (Ottawa)'	China, Hei Long Jiang	48.2667	126.6	A	A	A	B	A	A	A	6A	C.I
s100	PI 548488	Landrace	'S-100'	China, Hei Long Jiang	48.2667	126.6	B	A	A	A	A	A	A	6A	C.I
s101	PI 603318	Landrace	Xiao zhu yao	China, Hei Long Jiang	48.2667	126.6	B	A	A	A	A	A	A	6A	C.I
s102	Hei He Xiao Huang Dou	Landrace	NA	China, Hei Long Jiang	48.2667	126.6	B	A	A	A	A	A	A	6A	C.I
s103	Long Quan Da Dou	Landrace	NA	China, Hei Long Jiang	48.2667	126.6	B	A	A	B	B	A	A	4A	C.I
s104	Qing Dou	Landrace	NA	China, Hei Long Jiang	48.2667	126.6	A	A	A	A	A	A	B	6A	C.I
s105	Da Li Huang -2	Landrace	NA	China, Hei Long Jiang	48.2667	126.6
s106	PI 587752	Landrace	Xian ning dong huang dou jia	China, Hu Bei	31.1526	112.251	B	B	B	B	B	B	B	0A	C.III
s107	PI 587848	Landrace	Wu chang hei dong dou	China, Hu Bei	31.1526	112.251	B	A	B	B	B	A	B	2A	C.III
s108	Dai Mi Dou	Landrace	NA	China, Hu Bei	31.1526	112.251	B	B	B	B	A	A	B	2A	C.III
s109	Hong Hu Liu Yue Bao	Landrace	NA	China, Hu Bei	31.1526	112.251	B	B	B	B	A	A	B	2A	C.III
s110	Jing Huang 35 Yi	Landrace	NA	China, Hu Bei	31.1526	112.251	B	B	B	B	A	B	A	2A	C.III
s111	Ni Dou	Landrace	NA	China, Hu Bei	31.1526	112.251	B	B	A	B	A	A	B	3A	C.III
s112	PI 594579	Landrace	Zhong he tian cheng dou	China, Hu Nan	27.3813	111.526
s113	Xiang Dou No.4	Landrace	NA	China, Hu Nan	27.3813	111.526	B	A	B	B	A	B	B	2A	C.IV
s114	Hong Zhu Dou	Landrace	NA	China, Hu Nan	27.3813	111.526	B	B	B	B	B	B	B	0A	C.IV
s115	PI 407716	Landrace	Jin nung No. 3	China, Ji Lin	43.585	126.483	B	A	A	A	A	A	A	6A	C.I
s116	Hei Wa Shi Dou	Landrace	NA	China, Ji Lin	43.585	126.483	B	A	A	A	A	A	A	6A	C.I
s117	PI 467343	Landrace	Yan-nong No. 2	China, Ji Lin	43.585	126.483	A	A	A	A	A	A	A	7A	C.I
s118	PI 603384	Landrace	Ping ding xiang	China, Ji Lin	43.585	126.483	B	B	A	B	B	A	A	3A	C.I
s119	PI 548406	Landrace	'Richland'	China, Ji Lin	43.585	126.483	A	A	A	A	A	A	A	7A	C.I
s120	PI 603357	Landrace	Du Lu Dou	China, Ji Lin	43.585	126.483
s121	PI 88479	Landrace	Kungchuling Improved No. 77	China, Ji Lin	43.585	126.483	B	A	A	A	A	A	A	6A	C.I
s122	Zhu Field	Landrace	NA	China, Ji Lin	43.585	126.483	B	B	A	A	A	A	B	4A	C.I
s123	Jin Shan Cha Zhu Shi Dou	Landrace	NA	China, Ji Lin	43.585	126.483
s124	Pi Xian Nian Zhuang Liu Yue Xian	Landrace	NA	China, Jiang Su	32.9412	119.169	B	B	B	B	B	B	B	0A	C.II
s125	PI 603675	Landrace	Huai yin gua dou jia	China, Jiang Su	32.9412	119.169
s126	Pi Xian Da Zi Hua Cao	Landrace	NA	China, Jiang Su	32.9412	119.169
s127	Yi Zheng Da Li Huang Dou	Landrace	NA	China, Jiang Su	32.9412	119.169	B	B	B	B	B	B	B	0A	C.III
s128	Wu Jiang Wu Yue Niu Mao Huang	Landrace	NA	China, Jiang Su	32.9412	119.169	B	B	A	B	B	A	B	2A	C.III
s129	Pei Xian Xiao You Dou -2	Landrace	NA	China, Jiang Su	32.9412	119.169	B	B	A	B	A	A	B	3A	C.II
s130	Tai Xing Niu Mao Huang Yi	Landrace	NA	China, Jiang Su	32.9412	119.169	B	B	A	B	A	B	A	3A	C.III
s131	Bin Hai Da Huang Ke Zi Jia	Landrace	NA	China, Jiang Su	32.9412	119.169	B	B	B	B	B	B	B	0A	C.II
s132	Sha Xin Dou	Landrace	NA	China, Jiang Xi	27.2817	116.033	B	B	B	B	B	A	A	2A	C.IV
s133	PI 567258	Landrace	NC 9173	China, Jiang Xi	27.2817	116.033	B	A	B	B	A	B	A	3A	C.IV
s134	PI 548391	Landrace	'Mukden'	China, Liao Ning	40.8047	122.781	B	B	A	A	A	A	A	5A	C.I
s135	PI 80822	Landrace	Shiheigai Shirobana	China, Liao Ning	40.8047	122.781	A	A	A	A	A	A	A	7A	C.I
s136	Yu Shi Dou	Landrace	NA	China, Liao Ning	40.8047	122.781	B	B	B	B	A	A	A	3A	C.I
s137	PI 603420	Landrace	ZDD01501	China, Nei Meng Gu	45.372	111.624	B	A	A	B	B	B	A	3A	C.I
s138	Xiao Bai Qi	Landrace	NA	China, Nei Meng Gu	45.372	111.624	B	A	A	A	A	A	A	6A	C.I
s139	PI 567364	Landrace	Ping luo huang da dou	China, Ning Xia	38.7967	106.672	B	B	A	B	A	B	A	3A	C.II
s140	Ni Ding Hua Mei Dou	Landrace	NA	China, Ning Xia	38.7967	106.672	B	B	A	B	A	A	A	4A	C.II
s141	PI 548348	Landrace	'Illini'	China, Northeast	NA	NA
s142	PI 603516	Landrace	Xiao ma yi dan	China, Shaan Xi	34.8807	110.01
s143	PI 567395	Landrace	Lai wa dou	China, Shaan Xi	34.8807	110.01	B	B	B	B	B	A	B	1A	C.II
s144	Guang Rao Da Qing Dou	Landrace	NA	China, Shan Dong	36.6002	118.967	B	B	B	B	B	A	B	1A	C.II
s145	PI 567525	Landrace	Cao qing huang dou	China, Shan Dong	36.6002	118.967	B	B	B	A	A	A	A	4A	C.II
s146	PI 602991	Landrace	Niu jiao qi da hei dou	China, Shan Dong	36.6002	118.967	B	A	A	B	B	B	B	2A	C.II
s147	Tian E Dan -3	Landrace	NA	China, Shan Dong	36.6002	118.967	B	A	A	B	B	B	B	2A	C.II
s148	Xiao Mi Dou	Landrace	NA	China, Shan Dong	36.6002	118.967	B	B	A	B	A	B	B	2A	C.II
s149	Ji Shan Te Da Li Hei Dou	Landrace	NA	China, Shan Xi	37.6596	112.4	B	B	B	B	B	B	A	1A	C.II
s150	Hu Pi Dou ×Ye Sheng Dou J15	Landrace	NA	China, Shan Xi	37.6596	112.4
s151	Bai Lu Dou	Landrace	NA	China, Shan Xi	37.6596	112.4	B	A	A	B	B	B	A	3A	C.II
s152	Xing Xian Xiao Huang Dou	Landrace	NA	China, Shan Xi	37.6596	112.4	B	A	A	B	B	B	B	2A	C.II
s153	Da Qing Ren	Landrace	NA	China, Shan Xi	37.6596	112.4	B	A	B	B	A	B	B	2A	C.II
s154	You Pi Zhi Hei Dou	Landrace	NA	China, Shan Xi	37.6596	112.4	B	A	A	B	B	B	A	3A	C.II
s155	Xia Hei Dou	Landrace	NA	China, Shan Xi	37.6596	112.4	B	A	A	B	B	B	B	2A	C.II
s156	Xiao Bai Dou -2	Landrace	NA	China, Shan Xi	37.6596	112.4	B	A	A	B	B	B	B	2A	C.II
s157	PI 594451	Landrace	Liu yue bao	China, Si Chuan	30.1794	102.947	B	B	B	B	B	B	A	1A	C.IV
s158	PI 594777	Landrace	Liu yue huang	China, Yun Nan	25.1825	101.863	B	A	B	B	B	B	B	1A	C.V
s159	PI 603756	Landrace	ZDD05996	China, Zhe Jiang	29.1101	120.489	B	B	B	B	B	A	A	2A	C.IV
s160	Cu Dou	Landrace	NA	China, Zhe Jiang	29.1101	120.489	B	B	B	B	A	A	B	2A	C.III
s161	PI 323576	Landrace	H 67-27	India	27.1412	80.8834	A	A	A	B	B	B	B	3A	Other.country
s162	PI 567071 A	Landrace	MARIF 2669	Indonesia	-2.44565	117.889	B	B	B	B	B	B	A	1A	Other.country
s163	PI 416971	Landrace	Kaifuu gyuumou ou 1	Japan	NA	NA
s164	PI 317336	Landrace	Shinsei	Japan	43.4391	142.576	B	A	B	B	A	A	A	4A	J
s165	PI 594301	Landrace	Toyomusume	Japan	NA	NA
s166	PI 416890	Landrace	Gokuwase natsu daizu	Japan	NA	NA
s167	PI 80837	Landrace	Mejiro	Japan, Akita	39.5736	140.416	B	A	B	A	B	A	A	4A	J
s168	PI 243541	Landrace	Shakujo	Japan, Akita	39.5736	140.416
s169	PI 507355	Landrace	Tokei 423	Japan, Hokkaido	42.8728	142.441	A	B	B	B	A	A	A	4A	J
s170	PI 86024	Landrace	Daidzuhinshu satei	Japan, Hokkaido	42.8728	142.441	B	B	B	B	A	A	B	2A	J
s171	PI 317334 A	Landrace	Kitamishiro	Japan, Hokkaido	42.8728	142.441	B	A	B	B	A	A	A	4A	J
s172	PI 423954	Landrace	Shirome	Japan, Kumamoto	32.8201	130.7	B	A	B	B	B	A	A	3A	J
s173	PI 423967	Landrace	Nabeshima	Japan, Kumamoto	32.8201	130.7	B	B	B	B	A	B	B	1A	J
s174	PI 84987	Landrace	Oni Hadaka	Japan, Saitama	35.9156	139.649	B	A	B	B	B	A	A	3A	J
s175	PI 84987 A	Landrace	(Oni Hadaka)	Japan, Saitama	35.9156	139.649	B	A	B	B	A	A	A	4A	J
s176	PI 548342	Landrace	'Higan'	Japan, Tokyo	35.6682	139.741	B	B	B	B	A	B	A	2A	J
s177	PI 89138	Landrace	Zontanorukon	North Korea, Hamgyong Puk	41.7921	129.622	A	A	A	B	B	A	A	5A	K
s178	PI 548456	Landrace	'Haberlandt'	North Korea, Pyongyang	39.0291	125.742	B	A	B	B	A	A	A	4A	K
s179	PI 437321	Landrace	Dunganscaja 462	Russian Federation, Federation Primorye	45	135	B	A	A	A	B	A	A	5A	R
s180	PI 196166	Landrace	No. 2296	South Korea	NA	NA
s181	PI 157421	Landrace	Ebony	South Korea	NA	NA
s182	PI 399043	Landrace	KLS 903	South Korea, Cheju	33.5038	126.53	B	B	B	B	B	B	A	1A	K
s183	PI 424391	Landrace	KAS 521-15	South Korea, Jeolla Puk	35.8167	127.117
s184	PI 407849	Landrace	KAS 510-1	South Korea, Jeolla Puk	35.8167	127.117	B	A	B	B	B	A	A	3A	K
s185	PI 339734	Landrace	NA	South Korea, Kangwon	37.8665	128.248	B	A	B	A	B	B	B	2A	K
s186	PI 407801	Landrace	NA	South Korea, Kyonggi	37.284	127.12	B	A	B	B	B	A	A	3A	K
s187	PI 398296 *	Landrace	KAS 173-3	South Korea, Kyonggi	37.284	127.12	B	A	B	B	A	A	B	3A	K
s188	PI 84631	Landrace	S-56	South Korea, Kyonggi	37.284	127.12	B	A	A	A	A	A	A	6A	K
s189	PI 83945-3	Landrace	(Dairyu Tsurunoko)	South Korea, Kyonggi	37.284	127.12	B	B	A	B	A	A	A	4A	K
s190	PI 548417	Landrace	'Soysota'	United States, Minnesota	46.4419	-93.3615	B	B	A	A	A	B	A	4A	A
s191	PI 567189 A	Landrace	Ekhabac	Vietnam	15.7939	105.91	B	B	B	B	A	A	B	2A	Other.country
s192	PI 578457 A	Landrace	May den	Vietnam	15.7939	105.91	B	B	B	B	A	B	B	1A	Other.country
s193	PI 591435	Improved cultivar	OT94-41	Canada, Ontario	49.304	-84.7384
s194	PI 548573	Improved cultivar	'Harosoy'	Canada, Ontario	49.304	-84.7384	A	A	A	A	A	A	A	7A	Other.country
s195	PI 591431	Improved cultivar	OT94-49	Canada, Ontario	49.304	-84.7384	B	A	A	A	A	A	A	6A	Other.country
s196	PI 548311	Improved cultivar	'Capital'	Canada, Ontario	49.304	-84.7384	A	A	A	B	A	A	A	6A	Other.country
s197	PI 546044	Improved cultivar	OT89-06	Canada, Ontario	49.304	-84.7384	A	A	A	A	A	A	A	7A	Other.country
s198	PI 548593	Improved cultivar	'Maple Arrow'	Canada, Ontario	49.304	-84.7384	B	A	A	A	A	A	A	6A	Other.country
s199	PI 548638	Improved cultivar	'OAC Libra'	Canada, Ontario	49.304	-84.7384
s200	PI 591432	Improved cultivar	OT94-51	Canada, Ontario	49.304	-84.7384	B	A	A	A	A	A	A	6A	Other.country
s201	PI 548643	Improved cultivar	'Maple Glen'	Canada, Ontario	49.304	-84.7384	B	A	A	A	A	A	A	6A	Other.country
s202	PI 591433	Improved cultivar	OT94-37	Canada, Ontario	49.304	-84.7384
s203	PI 548644	Improved cultivar	'OAC Musca'	Canada, Ontario	49.304	-84.7384
s204	Zhong Huang No.13 -1	Improved cultivar	NA	China, Bei Jing	39.9389	116.397	B	B	B	B	A	B	B	1A	C.II
s205	Zhong Huang No.50	Improved cultivar	NA	China, Bei Jing	39.9389	116.397
s206	Zhong Huang No.31	Improved cultivar	NA	China, Bei Jing	39.9389	116.397	B	B	A	B	A	A	A	4A	C.II
s207	Zhong Huang No.40	Improved cultivar	NA	China, Bei Jing	39.9389	116.397
s208	Zhong Huang No.35	Improved cultivar	NA	China, Bei Jing	39.9389	116.397	B	B	A	A	A	A	A	5A	C.II
s209	Zhong Huang No.38	Improved cultivar	NA	China, Bei Jing	39.9389	116.397
s210	Zhong Huang No.14	Improved cultivar	NA	China, Bei Jing	39.9389	116.397	B	A	A	A	A	A	B	5A	C.II
s211	Gui Chun No.8 -1	Improved cultivar	NA	China, Guang Dong	22.8642	113.487
s212	Cang Dou No.11	Improved cultivar	NA	China, He Bei	39.334	116.669	A	A	B	A	A	A	A	6A	C.II
s213	Sui Nong No.14 -2	Improved cultivar	NA	China, Hei Long Jiang	48.2667	126.6
s214	Hei Nong No.51	Improved cultivar	NA	China, Hei Long Jiang	48.2667	126.6	B	A	A	B	A	A	A	5A	C.I
s215	He Feng No.25 -1	Improved cultivar	NA	China, Hei Long Jiang	48.2667	126.6	B	A	A	A	A	A	A	6A	C.I
s216	Sui Nong No.10	Improved cultivar	NA	China, Hei Long Jiang	48.2667	126.6	B	A	A	A	A	A	A	6A	C.I
s217	Sui Nong No.25	Improved cultivar	NA	China, Hei Long Jiang	48.2667	126.6
s218	Sui Nong No.33	Improved cultivar	NA	China, Hei Long Jiang	48.2667	126.6	A	A	A	B	A	A	A	6A	C.I
s219	Hei He No.1 -1	Improved cultivar	NA	China, Hei Long Jiang	48.2667	126.6	A	A	B	A	A	A	A	6A	C.I
s220	PI 612719	Improved cultivar	'Harbin 91-6065'	China, Hei Long Jiang	48.2667	126.6	A	A	A	A	A	A	A	7A	C.I
s221	Dong Nong No.51	Improved cultivar	NA	China, Hei Long Jiang	48.2667	126.6
s222	Dong Nong No.52	Improved cultivar	NA	China, Hei Long Jiang	48.2667	126.6
s223	He Feng No.25 -2	Improved cultivar	NA	China, Hei Long Jiang	48.2667	126.6	B	A	A	A	A	A	A	6A	C.I
s224	Dong Nong No.26	Improved cultivar	NA	China, Hei Long Jiang	48.2667	126.6	A	B	A	A	A	A	A	6A	C.I
s225	Zhang Nong No.16	Improved cultivar	NA	China, Ji Lin	43.585	126.483
s226	Zhang Nong No.13	Improved cultivar	NA	China, Ji Lin	43.585	126.483	B	A	A	A	A	A	A	6A	C.II
s227	Ji Yu No.90	Improved cultivar	NA	China, Ji Lin	43.585	126.483	A	B	A	A	A	A	A	6A	C.I
s228	Zhang Nong No.18	Improved cultivar	NA	China, Ji Lin	43.585	126.483	B	B	A	A	A	A	A	5A	C.II
s229	Jiu Nong No.30	Improved cultivar	NA	China, Ji Lin	43.585	126.483	B	B	A	A	A	A	A	5A	C.I
s230	PI 518711	Improved cultivar	'Jilin 21'	China, Ji Lin	43.585	126.483	B	B	A	A	A	A	A	5A	C.I
s231	Nan Nong Cai Dou No.1	Improved cultivar	NA	China, Jiang Su	32.9412	119.169	B	B	A	B	B	A	B	2A	C.III
s232	Liao Dou No.17	Improved cultivar	NA	China, Liao Ning	40.8047	122.781	B	A	A	B	A	A	A	5A	C.I
s233	Tie Feng No.22	Improved cultivar	NA	China, Liao Ning	40.8047	122.781	B	A	A	A	A	A	A	6A	C.I
s234	Liao Dou No.15 -1	Improved cultivar	NA	China, Liao Ning	40.8047	122.781	B	B	A	A	A	A	B	4A	C.I
s235	Liao Dou No.3	Improved cultivar	NA	China, Liao Ning	40.8047	122.781	B	B	A	A	A	A	A	5A	C.I
s236	Liao Dou No.21	Improved cultivar	NA	China, Liao Ning	40.8047	122.781	B	B	A	A	A	A	B	4A	C.I
s237	Liao Dou No.11	Improved cultivar	NA	China, Liao Ning	40.8047	122.781	B	A	A	A	A	A	B	5A	C.I
s238	He Dou No.13	Improved cultivar	NA	China, Shan Dong	36.6002	118.967
s239	Lu Dou No.11	Improved cultivar	NA	China, Shan Dong	36.6002	118.967	B	A	A	A	A	A	A	6A	C.II
s240	Sheng Dou No.9	Improved cultivar	NA	China, Shan Dong	36.6002	118.967	B	B	B	B	A	B	B	1A	C.II
s241	Wei 6823	Improved cultivar	NA	China, Shan Dong	36.6002	118.967	B	A	A	A	A	B	B	4A	C.II
s242	Sheng Li No.3	Improved cultivar	NA	China, Shan Dong	36.6002	118.967	B	A	A	B	A	A	B	4A	C.II
s243	Fen Dou No.78	Improved cultivar	NA	China, Shan Xi	37.6596	112.4	B	B	A	A	B	A	B	3A	C.II
s244	Fen Dou No.89	Improved cultivar	NA	China, Shan Xi	37.6596	112.4	B	A	A	B	A	A	B	4A	C.II
s245	Fen Dou No.63	Improved cultivar	NA	China, Shan Xi	37.6596	112.4	A	A	A	B	A	A	A	6A	C.II
s246	Jin Da No.73	Improved cultivar	NA	China, Shan Xi	37.6596	112.4	B	A	A	A	A	A	B	5A	C.II
s247	Fen Dou No.88	Improved cultivar	NA	China, Shan Xi	37.6596	112.4	A	A	A	A	A	A	B	6A	C.II
s248	Fen Dou No.86	Improved cultivar	NA	China, Shan Xi	37.6596	112.4	A	B	A	A	A	A	B	5A	C.II
s249	Jin Dou No.26	Improved cultivar	NA	China, Shan Xi	37.6596	112.4	A	B	A	A	A	A	B	5A	C.II
s250	Jin Da No.62	Improved cultivar	NA	China, Shan Xi	37.6596	112.4	B	B	A	A	B	B	B	2A	C.II
s251	Fen Dou No.79	Improved cultivar	NA	China, Shan Xi	37.6596	112.4	A	A	A	B	A	A	B	5A	C.II
s252	Fen Dou No.65	Improved cultivar	NA	China, Shan Xi	37.6596	112.4	B	A	A	A	A	A	B	5A	C.II
s253	Fen Dou No.85	Improved cultivar	NA	China, Shan Xi	37.6596	112.4	A	A	A	A	A	B	B	5A	C.II
s254	Jin Da No.75	Improved cultivar	NA	China, Shan Xi	37.6596	112.4	B	B	A	A	A	A	B	4A	C.II
s255	Jin Da No.70	Improved cultivar	NA	China, Shan Xi	37.6596	112.4	B	A	A	A	A	A	B	5A	C.II
s256	Jin Da No.52	Improved cultivar	NA	China, Shan Xi	37.6596	112.4	B	B	A	A	B	B	A	3A	C.II
s257	Shu Xian No.205	Improved cultivar	NA	China, Si Chuan	30.1794	102.947	B	A	B	B	A	B	B	2A	C.IV
s258	Tai Wan Yi Hao	Improved cultivar	NA	China, Tai Wan	24.7333	121.083	B	B	B	A	A	A	B	3A	C.VI
s259	Xi Zang Da Dou No.20	Improved cultivar	NA	China, Xi Zang	31.6691	88.7559	B	B	B	B	B	B	B	0A	China.Other
s260	PI 518750	Improved cultivar	'NS-16'	Former Serbia and Monteneg	44.2108	20.9224
s261	PI 508266	Improved cultivar	'Young'	United States	35.1705	-79.861	B	B	A	A	A	B	B	3A	A
s262	PI 591541 -2	Improved cultivar	L74-102	United States	39.7393	-89.2665	B	A	A	A	A	A	A	6A	A
s263	PI 548657	Improved cultivar	'Jackson'	United States	35.1705	-79.861	B	A	A	A	B	B	A	4A	A
s264	PI 553047	Improved cultivar	'Gordon'	United States	32.6781	-83.1783	B	A	A	A	B	B	B	3A	A
s265	PI 438498	Improved cultivar	Sable	United States	NA	NA
s266	PI 547488	Improved cultivar	L67-3207	United States	39.7393	-89.2665	A	A	A	A	A	A	A	7A	A
s267	PI 533602	Improved cultivar	'Lloyd'	United States, Arkansas	34.7519	-92.1314	B	A	B	A	B	B	B	2A	A
s268	PI 533655	Improved cultivar	'Burlison'	United States, Illinois	39.7393	-89.2665	A	B	A	A	A	A	A	6A	A
s269	PI 547459	Improved cultivar	L64-1081	United States, Illinois	39.7393	-89.2665
s270	PI 547409	Improved cultivar	L62-1251	United States, Illinois	39.7393	-89.2665	A	A	A	A	A	A	A	7A	A
s271	PI 548362 *	Improved cultivar	'Lincoln'	United States, Illinois	39.7393	-89.2665	A	A	A	A	A	A	A	7A	A
s272	PI 547690	Improved cultivar	L63-1212	United States, Illinois	39.7393	-89.2665	A	A	A	A	A	A	A	7A	A
s273	PI 547686	Improved cultivar	L62-956	United States, Illinois	39.7393	-89.2665	A	A	A	A	A	A	A	7A	A
s274	PI 591511	Improved cultivar	L89-1581	United States, Illinois	39.7393	-89.2665	A	A	A	A	A	A	A	7A	A
s275	PI 548182	Improved cultivar	T157	United States, Illinois	39.7393	-89.2665	A	A	A	A	A	A	A	7A	A
s276	PI 548631	Improved cultivar	'Williams'	United States, Illinois	39.7393	-89.2665	A	A	A	A	A	A	A	7A	A
s277	PI 634883	Improved cultivar	(Elf)	United States, Illinois	39.7393	-89.2665	A	A	A	A	A	A	A	7A	A
s278	PI 547716	Improved cultivar	L62-667	United States, Illinois	39.7393	-89.2665	A	A	A	A	A	A	A	7A	A
s279	PI 547562	Improved cultivar	L72-2157	United States, Illinois	39.7393	-89.2665	A	A	A	A	A	A	A	7A	A
s280	PI 547460	Improved cultivar	L64-1083	United States, Illinois	39.7393	-89.2665	A	A	A	A	A	A	A	7A	A
s281	PI 547779	Improved cultivar	L72D-4110	United States, Illinois	39.7393	-89.2665	A	A	A	A	A	A	A	7A	A
s282	PI 591495	Improved cultivar	L93-2740	United States, Illinois	39.7393	-89.2665	A	A	A	A	A	A	A	7A	A
s283	PI 548190	Improved cultivar	T176	United States, Illinois	39.7393	-89.2665	B	A	A	A	A	A	A	6A	A
s284	PI 547680	Improved cultivar	L62-17	United States, Illinois	39.7393	-89.2665	A	A	A	A	A	A	A	7A	A
s285	PI 548512	Improved cultivar	'Century'	United States, Indiana	39.7666	-86.4413	A	A	A	A	A	A	A	7A	A
s286	PI 548603	Improved cultivar	'Perry'	United States, Indiana	39.7666	-86.4413	A	B	A	A	A	A	A	6A	A
s287	PI 548540	Improved cultivar	'Corsoy'	United States, Iowa	41.9383	-93.3898	A	A	A	B	A	A	A	6A	A
s288	PI 548520	Improved cultivar	'Preston'	United States, Iowa	41.9383	-93.3898	A	A	A	A	A	A	A	7A	A
s289	FC 33243	Improved cultivar	Anderson	United States, Iowa	41.9383	-93.3898	B	A	A	A	A	A	A	6A	A
s290	PI 548524	Improved cultivar	'Weber'	United States, Iowa	41.9383	-93.3898
s291	PI 515961	Improved cultivar	'Pennyrile'	United States, Kentucky	37.8223	-85.7682	A	A	A	A	A	B	A	6A	A
s292	PI 513382	Improved cultivar	'Glenwood'	United States, Minnesota	46.4419	-93.3615	A	A	A	A	A	A	A	7A	A
s293	PI 508083	Improved cultivar	'Dassel'	United States, Minnesota	46.4419	-93.3615	A	A	A	A	A	A	A	7A	A
s294	PI 542403	Improved cultivar	'Dawson'	United States, Minnesota	46.4419	-93.3615	A	A	A	A	A	A	A	7A	A
s295	PI 548604	Improved cultivar	'Pershing'	United States, Missouri	38.3047	-92.4371	B	B	B	A	A	A	B	3A	A
s296	PI 548634	Improved cultivar	'Zane'	United States, Ohio	40.3634	-82.6693	A	A	A	A	A	A	A	7A	A
s297	PI 536635	Improved cultivar	'Sprite'	United States, Ohio	40.3634	-82.6693	A	A	A	A	A	A	A	7A	A
s298	PI 540552	Improved cultivar	'Hoyt'	United States, Ohio	40.3634	-82.6693	A	A	A	A	A	A	A	7A	A
s299	PI 548565	Improved cultivar	'Gnome'	United States, Ohio	40.3634	-82.6693	A	A	B	A	A	A	A	6A	A
s300	PI 548985	Improved cultivar	'Kershaw'	United States, South Carolina	33.6245	-80.9266
s301	PI 548477	Improved cultivar	'Ogden'	United States, Tennessee	35.8305	-85.9786	B	A	A	A	A	B	B	4A	A
s302	PI 518664	Improved cultivar	'Hutcheson'	United States, Virginia	38.0034	-79.4209	B	A	A	A	A	B	B	4A	A
s303	Dunfield	Landrace	NA	Belgium	43.4919	87.8401	B	A	A	A	A	A	B	5A	Other.country
s304	Zhutwinning2 *	Landrace	NA	China	NA	NA
s305	Zhu-Twinning-3 Nonshattering	Landrace	NA	China	NA	NA
s306	Xiao Qing Dou	Landrace	NA	China	NA	NA
s307	Te Da Dou No.1	Landrace	NA	China	NA	NA
s308	Hei Jia Pi Lv Qing Dou	Landrace	NA	China	NA	NA
s309	Da Hei Qi	Landrace	NA	China	NA	NA
s310	Yi Li Hei Dou	Landrace	NA	China	NA	NA
s311	Ji Shi Bai Hua	Landrace	NA	China	NA	NA
s312	Huang Dou -2	Landrace	NA	China	NA	NA
s313	Da Bai Pi	Landrace	NA	China	NA	NA
s314	Hei Gun Dou	Landrace	NA	China	NA	NA
s315	PI 297543	Landrace	Peking	China	NA	NA
s316	Huang Qi	Landrace	NA	China	NA	NA
s317	Tong Ye Ping ：Rmxiang	Landrace	NA	China	NA	NA
s318	Ben Di Da Huang Dou	Landrace	NA	China	NA	NA
s319	Huang Shou Gan Dou	Landrace	NA	China	NA	NA
s320	Niu Mao Huang -1	Landrace	NA	China	NA	NA
s321	Hui Bu Zhi	Landrace	NA	China	NA	NA
s322	Xiao Huang Dou -1	Landrace	NA	China	NA	NA
s323	Da Tian E Dan	Landrace	NA	China	NA	NA
s324	Tian E Dan -1	Landrace	NA	China	NA	NA
s325	Xiu Xian Ping Ding Wu	Landrace	NA	China, An Hui	32.0236	117.266	B	B	B	B	B	B	B	0A	C.II
s326	PI 567700	Landrace	Fu yang (19)	China, An Hui	32.0236	117.266
s327	Si Li Jia	Landrace	NA	China, An Hui	32.0236	117.266	B	B	B	B	A	B	B	1A	C.II
s328	Jie Jie Si	Landrace	NA	China, An Hui	32.0236	117.266	B	B	B	B	B	B	B	0A	C.II
s329	PI 567720 A	Landrace	Fu yang (44)	China, An Hui	32.0236	117.266	B	B	B	B	B	B	B	0A	C.II
s330	Liu Yue Bao	Landrace	NA	China, An Hui	32.0236	117.266
s331	Tie Jiao Huang	Landrace	NA	China, An Hui	32.0236	117.266	B	A	A	B	B	B	B	2A	C.II
s332	PI 567730	Landrace	Fu yang (54)	China, An Hui	32.0236	117.266
s333	Da Hong Dou	Landrace	NA	China, An Hui	32.0236	117.266
s334	Wo Yang Da Jian Ke	Landrace	NA	China, An Hui	32.0236	117.266	B	A	B	B	A	B	B	2A	C.II
s335	Shui Niu Pi	Landrace	NA	China, An Hui	32.0236	117.266	B	A	A	B	B	B	A	3A	C.II
s336	Xiao Hua Dou	Landrace	NA	China, An Hui	32.0236	117.266	B	B	A	B	A	B	A	3A	C.II
s337	Xiu Xian Tian E Dan	Landrace	NA	China, An Hui	32.0236	117.266	B	B	B	B	B	B	B	0A	C.II
s338	Mi Feng Qiu	Landrace	NA	China, An Hui	32.0236	117.266	B	B	A	B	B	A	B	2A	C.II
s339	Meng Cheng Ba Yue Zha	Landrace	NA	China, An Hui	32.0236	117.266	B	B	B	B	B	A	B	1A	C.II
s340	Lu Tuan Bai Jian Ke	Landrace	NA	China, An Hui	32.0236	117.266	B	A	A	B	A	B	A	4A	C.II
s341	Wu Ming	Landrace	NA	China, An Hui	32.0236	117.266	B	B	A	B	B	B	A	2A	C.II
s342	Da Xing Qing Dou	Landrace	NA	China, Bei Jing	39.9389	116.397	B	B	B	B	A	A	A	3A	C.II
s343	Mi Yun Hua Lian Hu	Landrace	NA	China, Bei Jing	39.9389	116.397	B	A	A	B	A	A	A	5A	C.II
s344	Bei Jing Xiao Hei Dou	Landrace	NA	China, Bei Jing	39.9389	116.397	B	A	A	B	A	A	A	5A	C.II
s345	Ma Yi Qi Hei Dou	Landrace	NA	China, Bei Jing	39.9389	116.397
s346	Zhong Sheng Da Jia Zhi Dou	Landrace	NA	China, Bei Jing	39.9389	116.397	B	A	B	B	A	A	A	4A	C.II
s347	Tong Xian Hei Shui Dou	Landrace	NA	China, Bei Jing	39.9389	116.397	B	A	A	B	B	A	A	4A	C.II
s348	Mi Yun Hua Yao	Landrace	NA	China, Bei Jing	39.9389	116.397	B	A	A	B	A	A	A	5A	C.II
s349	Fang Shan Huang Dou	Landrace	NA	China, Bei Jing	39.9389	116.397	B	B	A	B	A	B	A	3A	C.II
s350	Shun Yi Hei Dou	Landrace	NA	China, Bei Jing	39.9389	116.397	B	A	A	B	A	A	A	5A	C.II
s351	Mi Yun Lao Ye Lian	Landrace	NA	China, Bei Jing	39.9389	116.397	B	A	A	B	A	A	A	5A	C.II
s352	Ning Xian Yi Wo Feng	Landrace	NA	China, Gan Su	37.6946	100.526	B	A	A	A	B	A	B	4A	C.II
s353	Bai Zhen Zhu	Landrace	NA	China, Gan Su	37.6946	100.526	B	B	A	B	B	B	B	1A	C.II
s354	Zhen Yuan Ba Yue Zha	Landrace	NA	China, Gan Su	37.6946	100.526	B	A	A	A	B	B	B	3A	C.II
s355	Zheng Ning Lv Huang Dou	Landrace	NA	China, Gan Su	37.6946	100.526	B	A	A	A	B	A	B	4A	C.II
s356	Huan Xian Yang Yan Jing Dou	Landrace	NA	China, Gan Su	37.6946	100.526	B	A	A	A	B	A	B	4A	C.II
s357	Bai Gun Dou	Landrace	NA	China, Gan Su	37.6946	100.526	B	A	A	B	B	A	B	3A	C.II
s358	Tan Er Bai	Landrace	NA	China, Gan Su	37.6946	100.526	B	B	A	B	B	B	B	1A	C.II
s359	Hua Ting Yang Yan Qing Dou	Landrace	NA	China, Gan Su	37.6946	100.526	B	A	A	A	B	B	B	3A	C.II
s360	Chi Cheng Lv Huang Dou	Landrace	NA	China, He Bei	39.334	116.669
s361	PI 567481	Landrace	Bao ding huang dou	China, He Bei	39.334	116.669	A	A	A	B	A	A	A	6A	C.II
s362	Yang Tian Xiao Huang Dou	Landrace	NA	China, He Bei	39.334	116.669
s363	Tu Er Yan	Landrace	NA	China, He Bei	39.334	116.669	B	A	A	B	A	A	A	5A	C.II
s364	Cang Zhou Da Qing Dou	Landrace	NA	China, He Bei	39.334	116.669	B	B	B	B	A	B	B	1A	C.II
s365	Rao Shan Gun	Landrace	NA	China, He Bei	39.334	116.669	B	B	A	B	A	A	A	4A	C.II
s366	Da Hei Dou -1	Landrace	NA	China, He Bei	39.334	116.669	B	B	A	B	B	A	B	2A	C.II
s367	Da Li Hei Dou -1	Landrace	NA	China, He Bei	39.334	116.669	A	A	A	A	A	B	A	6A	C.II
s368	Da Huang Jia	Landrace	NA	China, He Bei	39.334	116.669	B	A	B	B	A	A	B	3A	C.II
s369	Xiao Jin Yuan	Landrace	NA	China, He Bei	39.334	116.669	B	B	A	B	A	A	A	4A	C.II
s370	Tie Jia Hei	Landrace	NA	China, He Bei	39.334	116.669	B	B	A	A	A	A	A	5A	C.II
s371	Xiao Li Huang	Landrace	NA	China, He Bei	39.334	116.669	B	B	A	B	A	A	B	3A	C.II
s372	Bai Qi Da Wan Dou	Landrace	NA	China, He Bei	39.334	116.669	B	A	A	A	A	A	A	6A	C.II
s373	Er Huang Yang	Landrace	NA	China, He Bei	39.334	116.669
s374	Si Jiao Qi Huang Dou	Landrace	NA	China, He Bei	39.334	116.669	B	B	A	B	A	B	A	3A	C.II
s375	Di Liu Huang Dou -2	Landrace	NA	China, He Bei	39.334	116.669	B	B	A	B	A	A	A	4A	C.II
s376	Da He Dou	Landrace	NA	China, He Bei	39.334	116.669	B	B	B	A	A	A	A	4A	C.II
s377	Dang Nian Chen	Landrace	NA	China, He Bei	39.334	116.669	B	A	A	B	A	A	A	5A	C.II
s378	Qing Pi Dou -1	Landrace	NA	China, He Bei	39.334	116.669	B	A	B	B	A	A	A	4A	C.II
s379	Huang Dou	Landrace	NA	China, He Bei	39.334	116.669	B	A	A	A	A	A	A	6A	C.II
s380	Mao Dou Zi	Landrace	NA	China, He Bei	39.334	116.669	B	A	A	A	B	A	A	5A	C.II
s381	Zhang Yuan Xiao Tian E Dan	Landrace	NA	China, He Nan	33.8745	113.506	B	B	A	B	A	A	B	3A	C.II
s382	Yong Cheng Yang Yan Dou	Landrace	NA	China, He Nan	33.8745	113.506	B	A	B	B	B	B	B	1A	C.II
s383	Lin Xian Cao Huang Dou	Landrace	NA	China, He Nan	33.8745	113.506	B	B	B	B	A	B	A	2A	C.II
s384	Kai Feng Qing Dou	Landrace	NA	China, He Nan	33.8745	113.506	B	B	B	B	B	B	B	0A	C.II
s385	Shang Qiu Jiu Yue Qing	Landrace	NA	China, He Nan	33.8745	113.506
s386	Xin Yang Yang Yan Dou -1	Landrace	NA	China, He Nan	33.8745	113.506	B	B	A	B	B	B	B	1A	C.II
s387	Bo Ai Hong Pi Zao Jiao	Landrace	NA	China, He Nan	33.8745	113.506	B	A	A	B	B	B	B	2A	C.II
s388	Yu Xian Xiao Zi Cao Hei Dou	Landrace	NA	China, He Nan	33.8745	113.506
s389	Chen Liu Niu Mao Huang	Landrace	NA	China, He Nan	33.8745	113.506	B	B	A	B	B	B	B	1A	C.II
s390	Mi Yang Xiao Zi Huang	Landrace	NA	China, He Nan	33.8745	113.506	B	B	B	B	B	B	B	0A	C.II
s391	Mi Yang Niu Mao Huang	Landrace	NA	China, He Nan	33.8745	113.506	B	A	B	B	B	B	A	2A	C.II
s392	Yan Cheng Qi Si Ni Dou	Landrace	NA	China, He Nan	33.8745	113.506	B	A	A	B	A	B	B	3A	C.II
s393	Shang Qiu Ping Ding Shi	Landrace	NA	China, He Nan	33.8745	113.506	B	B	A	B	A	A	B	3A	C.II
s394	Ji Yuan Shui Bai Dou	Landrace	NA	China, He Nan	33.8745	113.506	B	B	B	B	A	B	B	1A	C.II
s395	Qin Yang Bai Dou	Landrace	NA	China, He Nan	33.8745	113.506	B	A	A	B	B	B	B	2A	C.II
s396	Yong Cheng Xiao Jian Ke	Landrace	NA	China, He Nan	33.8745	113.506	B	B	B	B	A	B	B	1A	C.II
s397	Dan Cheng Lao Shu Yan	Landrace	NA	China, He Nan	33.8745	113.506	B	A	A	B	B	B	A	3A	C.II
s398	Ye Xian Hong Gun Dou	Landrace	NA	China, He Nan	33.8745	113.506	B	A	B	B	B	A	B	2A	C.II
s399	Xi Chuan Ji Wo Huang	Landrace	NA	China, He Nan	33.8745	113.506	B	B	B	B	B	A	A	2A	C.II
s400	He Nan Xiao You Dou	Landrace	NA	China, He Nan	33.8745	113.506	A	B	A	A	A	B	A	5A	C.II
s401	Fang Zheng Wa Shi Dou	Landrace	NA	China, Hei Long Jiang	48.2667	126.6	A	A	A	A	B	B	A	5A	C.I
s402	Qing An Hei Dou -1	Landrace	NA	China, Hei Long Jiang	48.2667	126.6	B	A	B	B	B	A	A	3A	C.I
s403	Si Li Jia Da Dou	Landrace	NA	China, Hei Long Jiang	48.2667	126.6	A	B	A	A	A	A	A	6A	C.I
s404	Wu Chang Liu Yue Bao	Landrace	NA	China, Hu Bei	31.1526	112.251	B	A	A	B	A	A	A	5A	C.III
s405	Huang Mao Dou	Landrace	NA	China, Hu Nan	27.3813	111.526
s406	Chang Chun Man Cang Jin *	Landrace	NA	China, Ji Lin	43.585	126.483
s407	PI 548318	Landrace	'Dunfield'	China, Ji Lin	43.585	126.483	B	A	B	A	A	A	A	5A	C.I
s408	Huai De Bai Hua Da Li	Landrace	NA	China, Ji Lin	43.585	126.483	B	B	A	A	A	A	B	4A	C.I
s409	He Long You Tai	Landrace	NA	China, Ji Lin	43.585	126.483	A	A	A	A	A	A	A	7A	C.I
s410	Bao Di Gao	Landrace	NA	China, Ji Lin	43.585	126.483	B	A	A	B	A	A	A	5A	C.I
s411	Cha Mo Shi Dou	Landrace	NA	China, Ji Lin	43.585	126.483	B	A	A	B	A	B	A	4A	C.I
s412	Sui Ning Da Qing Dou Jia	Landrace	NA	China, Jiang Su	32.9412	119.169	B	B	B	B	B	A	B	1A	C.III
s413	Su Dou No.1	Landrace	NA	China, Jiang Su	32.9412	119.169	B	B	B	B	B	B	A	1A	C.III
s414	Huai Yang Chun Dou	Landrace	NA	China, Jiang Su	32.9412	119.169
s415	58-161 *	Landrace	NA	China, Jiang Su	32.9412	119.169	B	B	B	B	B	B	B	0A	C.II
s416	Shu Yang Da Qing Dou Jia	Landrace	NA	China, Jiang Su	32.9412	119.169	B	B	B	B	B	B	B	0A	C.III
s417	Tong Shan Tian E Dan *	Landrace	NA	China, Jiang Su	32.9412	119.169	B	B	B	B	B	B	B	0A	C.II
s418	Su Zhou Wu Yue Mao (Jia )	Landrace	NA	China, Jiang Su	32.9412	119.169
s419	Guan Nan Chun Hei Dou	Landrace	NA	China, Jiang Su	32.9412	119.169	B	B	B	B	A	A	B	2A	C.II
s420	Pei Xian Da Bai Jiao	Landrace	NA	China, Jiang Su	32.9412	119.169	B	A	A	B	B	A	B	3A	C.II
s421	Pi Xian Si Li Cao	Landrace	NA	China, Jiang Su	32.9412	119.169	B	B	B	B	A	B	B	1A	C.II
s422	Bin Hai Da Bai Hua Jia	Landrace	NA	China, Jiang Su	32.9412	119.169	B	B	B	B	B	B	B	0A	C.II
s423	Tai Zhou Bai Hua Wu Jia No.2	Landrace	NA	China, Jiang Su	32.9412	119.169	B	B	B	B	A	B	B	1A	C.III
s424	Tai Xing Hei Dou -2	Landrace	NA	China, Jiang Su	32.9412	119.169	B	B	B	B	B	B	A	1A	C.III
s425	Shu Yang Gua Shu	Landrace	NA	China, Jiang Su	32.9412	119.169	B	B	B	B	A	B	B	1A	C.III
s426	Qiao Ning Ping Ding Huang	Landrace	NA	China, Jiang Su	32.9412	119.169	B	A	B	B	A	B	B	2A	C.III
s427	Wu Jin Ben Niu Qing Dou	Landrace	NA	China, Jiang Su	32.9412	119.169	B	B	B	B	A	B	A	2A	C.III
s428	Xu Zhou Xiao You Dou	Landrace	NA	China, Jiang Su	32.9412	119.169	B	B	A	B	A	B	A	3A	C.II
s429	Pi Xian Hong Mao You Jia	Landrace	NA	China, Jiang Su	32.9412	119.169	A	A	A	B	A	A	B	5A	C.II
s430	Tong Shan Hu Shan Da Si Li	Landrace	NA	China, Jiang Su	32.9412	119.169	B	A	A	A	A	B	A	5A	C.II
s431	Pi Xian La Yang Huang	Landrace	NA	China, Jiang Su	32.9412	119.169	B	A	B	B	B	B	A	2A	C.II
s432	Qi Dong Guan Qing Dou Jia	Landrace	NA	China, Jiang Su	32.9412	119.169	B	B	B	B	B	B	A	1A	C.III
s433	Guan Yun Mao Ye Dou	Landrace	NA	China, Jiang Su	32.9412	119.169	B	A	B	B	B	B	B	1A	C.II
s434	Ning Zhen No.1	Landrace	NA	China, Jiang Su	32.9412	119.169	B	B	B	B	B	B	B	0A	C.III
s435	Xing Hua Ma Shi Zi (Ding )	Landrace	NA	China, Jiang Su	32.9412	119.169	B	B	B	B	A	A	A	3A	C.III
s436	Guan Yun Hai Bai Hua -2	Landrace	NA	China, Jiang Su	32.9412	119.169	B	A	B	B	B	B	B	1A	C.II
s437	Pi Xian Hong Mao You	Landrace	NA	China, Jiang Su	32.9412	119.169	B	B	A	B	B	B	B	1A	C.II
s438	Pei Xian Ba Yue Zha	Landrace	NA	China, Jiang Su	32.9412	119.169	B	B	B	B	B	B	B	0A	C.II
s439	Yan Tian Qing Pi Dou	Landrace	NA	China, Jiang Xi	27.2817	116.033	B	B	B	B	B	B	B	0A	C.IV
s440	Heng Feng Wu Dou	Landrace	NA	China, Jiang Xi	27.2817	116.033
s441	Rui Jin Qing Pi Dou	Landrace	NA	China, Jiang Xi	27.2817	116.033	B	B	B	B	B	A	B	1A	C.IV
s442	Xiong Yue Xiao Li Huang -1	Landrace	NA	China, Liao Ning	40.8047	122.781	B	A	A	A	A	A	B	5A	C.I
s443	Da Zi Qi	Landrace	NA	China, Liao Ning	40.8047	122.781	B	A	A	A	A	A	A	6A	C.I
s444	Hui Mao Bian Jing	Landrace	NA	China, Liao Ning	40.8047	122.781	B	A	B	A	A	A	A	5A	C.I
s445	Kuai Qing Pi	Landrace	NA	China, Liao Ning	40.8047	122.781	B	A	A	A	A	A	A	6A	C.I
s446	Hei Dou -1	Landrace	NA	China, Liao Ning	40.8047	122.781	B	B	A	B	A	A	A	4A	C.I
s447	Mao Jia Huang	Landrace	NA	China, Liao Ning	40.8047	122.781	B	B	B	B	A	A	A	3A	C.I
s448	Da Bai Qi	Landrace	NA	China, Liao Ning	40.8047	122.781
s449	Da Li Hei	Landrace	NA	China, Liao Ning	40.8047	122.781	B	A	A	A	A	A	B	5A	C.I
s450	Xiao Jin Huang	Landrace	NA	China, Liao Ning	40.8047	122.781	B	A	A	A	A	A	A	6A	C.I
s451	Liu Shi Tian Hai Cang	Landrace	NA	China, Liao Ning	40.8047	122.781	B	A	B	A	B	A	A	4A	C.I
s452	Zong Mao Bian Jing	Landrace	NA	China, Liao Ning	40.8047	122.781	B	A	A	A	A	A	A	6A	C.I
s453	Da Bai Mei	Landrace	NA	China, Liao Ning	40.8047	122.781	B	A	A	A	A	A	A	6A	C.I
s454	Da Li Qing	Landrace	NA	China, Liao Ning	40.8047	122.781	B	B	A	A	A	A	A	5A	C.I
s455	Qing Mo Shi Dou	Landrace	NA	China, Liao Ning	40.8047	122.781	B	A	A	B	A	B	A	4A	C.I
s456	Xiao Bian Yuan Dou	Landrace	NA	China, Liao Ning	40.8047	122.781	B	A	A	B	A	A	A	5A	C.I
s457	Qing Pi Ping Ding Xiang	Landrace	NA	China, Liao Ning	40.8047	122.781	B	B	A	A	A	A	A	5A	C.I
s458	Hong Da Dou	Landrace	NA	China, Liao Ning	40.8047	122.781	B	B	A	B	A	A	A	4A	C.I
s459	Yang Da Li	Landrace	NA	China, Liao Ning	40.8047	122.781	B	B	A	A	B	B	A	3A	C.I
s460	Hei Qi Huang Dou	Landrace	NA	China, Liao Ning	40.8047	122.781	B	A	A	A	A	A	A	6A	C.I
s461	Jin Yuan -2	Landrace	NA	China, Liao Ning	40.8047	122.781	B	B	A	A	A	A	A	5A	C.I
s462	Bian Hei Dou	Landrace	NA	China, Liao Ning	40.8047	122.781
s463	Bai Pi Zi	Landrace	NA	China, Liao Ning	40.8047	122.781	B	B	A	A	A	A	A	5A	C.I
s464	Da Huang Dou -1	Landrace	NA	China, Nei Meng Gu	45.372	111.624	B	A	A	B	A	A	A	5A	C.I
s465	PI 567368	Landrace	Xi he huang dou	China, Ning Xia	38.7967	106.672	B	B	A	B	A	B	A	3A	C.II
s466	94-2-6	Landrace	NA	China, North	NA	NA
s467	Te Da Li	Landrace	NA	China, Shaan Xi	34.8807	110.01
s468	Bai Ke Huang	Landrace	NA	China, Shaan Xi	34.8807	110.01	B	B	B	B	B	B	B	0A	C.II
s469	Yi Wo Feng -1	Landrace	NA	China, Shaan Xi	34.8807	110.01
s470	Ma Ma Niu Mao Huang	Landrace	NA	China, Shaan Xi	34.8807	110.01	B	B	B	B	B	B	B	0A	C.II
s471	Huang Sha Dou -1	Landrace	NA	China, Shaan Xi	34.8807	110.01
s472	Lao Shu Pi	Landrace	NA	China, Shaan Xi	34.8807	110.01	B	B	B	B	B	B	A	1A	C.II
s473	Zhu Ye Qing	Landrace	NA	China, Shaan Xi	34.8807	110.01	B	A	B	B	B	B	B	1A	C.II
s474	Niu Yan Jing Quan Zi	Landrace	NA	China, Shaan Xi	34.8807	110.01	B	A	B	B	B	B	B	1A	C.II
s475	Qian An Yi Li Chuan	Landrace	NA	China, Shaan Xi	34.8807	110.01	B	B	B	B	A	B	B	1A	C.II
s476	Wan Dou Zao	Landrace	NA	China, Shaan Xi	34.8807	110.01
s477	Lv Xin Lao Ya Ling	Landrace	NA	China, Shaan Xi	34.8807	110.01	B	B	B	B	B	B	B	0A	C.II
s478	Da Ke Huang Dou	Landrace	NA	China, Shaan Xi	34.8807	110.01	B	A	B	B	B	B	B	1A	C.II
s479	Yan An Dou	Landrace	NA	China, Shaan Xi	34.8807	110.01	B	A	A	A	A	B	B	4A	C.II
s480	Hei Yao Huang Dou	Landrace	NA	China, Shaan Xi	34.8807	110.01	B	A	A	B	B	A	B	3A	C.II
s481	Huang Huai Dou	Landrace	NA	China, Shaan Xi	34.8807	110.01	B	A	A	B	B	B	B	2A	C.II
s482	Cai Lv Dou	Landrace	NA	China, Shaan Xi	34.8807	110.01	B	A	A	B	B	B	B	2A	C.II
s483	Ji Mo You Dou	Landrace	NA	China, Shan Dong	36.6002	118.967
s484	Da Jiao Ni Dou	Landrace	NA	China, Shan Dong	36.6002	118.967	B	B	B	B	A	B	B	1A	C.II
s485	Bai Tian Shu Xiao Huang Dou	Landrace	NA	China, Shan Dong	36.6002	118.967	B	B	B	B	B	B	B	0A	C.II
s486	Liu Yue Hong	Landrace	NA	China, Shan Dong	36.6002	118.967
s487	Liu Shi Ri Jin Huang Da Dou	Landrace	NA	China, Shan Dong	36.6002	118.967	A	B	A	B	B	A	B	3A	C.II
s488	Pa Man Qing	Landrace	NA	China, Shan Dong	36.6002	118.967	B	A	B	B	B	A	B	2A	C.II
s489	Da Hua Pi	Landrace	NA	China, Shan Dong	36.6002	118.967	B	B	A	B	A	A	B	3A	C.II
s490	Fo Ding Zhu	Landrace	NA	China, Shan Dong	36.6002	118.967	B	B	B	B	A	A	B	2A	C.II
s491	Ping Ding Huang Dou	Landrace	NA	China, Shan Dong	36.6002	118.967	B	B	A	B	B	A	A	3A	C.II
s492	Hong Hua Dou	Landrace	NA	China, Shan Dong	36.6002	118.967	B	B	A	B	B	A	B	2A	C.II
s493	Zao Zhuang Leng Da Dou	Landrace	NA	China, Shan Dong	36.6002	118.967	B	B	A	B	B	B	B	1A	C.II
s494	He Nan Chun	Landrace	NA	China, Shan Dong	36.6002	118.967	B	B	A	B	A	A	A	4A	C.II
s495	Yan Huang No.1	Landrace	NA	China, Shan Dong	36.6002	118.967	B	A	A	B	B	B	B	2A	C.II
s496	Qing No.6	Landrace	NA	China, Shan Dong	36.6002	118.967	B	B	B	B	B	A	B	1A	C.II
s497	Ping Yi Liu Yue Xian	Landrace	NA	China, Shan Dong	36.6002	118.967
s498	Yang Yan	Landrace	NA	China, Shan Dong	36.6002	118.967	B	B	A	B	B	B	A	2A	C.II
s499	Ning Yang Jiao Zi Ye	Landrace	NA	China, Shan Dong	36.6002	118.967
s500	Zhang Qiu Jia Huang Dou	Landrace	NA	China, Shan Dong	36.6002	118.967
s501	Tai An Ba Yue Zha	Landrace	NA	China, Shan Dong	36.6002	118.967	B	A	A	B	A	A	A	5A	C.II
s502	Mo Shi	Landrace	NA	China, Shan Dong	36.6002	118.967	B	A	A	B	B	A	B	3A	C.II
s503	Teng Xian Da Wu Ye	Landrace	NA	China, Shan Dong	36.6002	118.967	B	A	A	B	A	A	B	4A	C.II
s504	Zou Ping Hei Ma Hu Yan	Landrace	NA	China, Shan Dong	36.6002	118.967	B	A	A	B	B	A	B	3A	C.II
s505	Cha Dou	Landrace	NA	China, Shan Dong	36.6002	118.967	B	B	A	B	A	B	B	2A	C.II
s506	Si Li Hei Dou	Landrace	NA	China, Shan Dong	36.6002	118.967	B	A	A	B	B	B	A	3A	C.II
s507	Lai Wu Ba Yue Zha	Landrace	NA	China, Shan Dong	36.6002	118.967	B	A	A	B	A	B	A	4A	C.II
s508	Yi Dou Ping Ding Huang	Landrace	NA	China, Shan Dong	36.6002	118.967	B	A	A	B	B	A	B	3A	C.II
s509	Qi Si Mi	Landrace	NA	China, Shan Dong	36.6002	118.967	B	A	A	B	B	A	A	4A	C.II
s510	Ping Ding Hei -2	Landrace	NA	China, Shan Dong	36.6002	118.967	B	A	A	B	B	B	A	3A	C.II
s511	Mao Huang Dou	Landrace	NA	China, Shan Dong	36.6002	118.967	B	A	A	B	B	A	A	4A	C.II
s512	Li Cheng Xiao Li Qing	Landrace	NA	China, Shan Dong	36.6002	118.967	B	B	A	A	B	B	A	3A	C.II
s513	Bai Mei Xiao Qing Dou	Landrace	NA	China, Shan Dong	36.6002	118.967	B	A	A	B	B	B	A	3A	C.II
s514	Qi Yue Zha	Landrace	NA	China, Shan Dong	36.6002	118.967	B	A	A	B	A	B	A	4A	C.II
s515	Hui Min Tu Zi Yan	Landrace	NA	China, Shan Dong	36.6002	118.967	B	B	A	A	B	B	B	2A	C.II
s516	Xiao Li Hei	Landrace	NA	China, Shan Dong	36.6002	118.967	B	A	A	B	B	B	B	2A	C.II
s517	Niu Jiao Qi	Landrace	NA	China, Shan Dong	36.6002	118.967	B	A	A	B	B	B	B	2A	C.II
s518	Si Jiao Qi	Landrace	NA	China, Shan Dong	36.6002	118.967	B	A	A	B	A	A	B	4A	C.II
s519	Xiao Lao Shu Yan Hei Dou	Landrace	NA	China, Shan Dong	36.6002	118.967	B	A	A	B	B	B	A	3A	C.II
s520	Shui Li Zhan	Landrace	NA	China, Shan Dong	36.6002	118.967	B	A	A	B	B	B	A	3A	C.II
s521	Si Li Yuan	Landrace	NA	China, Shan Dong	36.6002	118.967	B	B	A	B	A	A	B	3A	C.II
s522	Wei Xian Gu Li Hun Qing Dou	Landrace	NA	China, Shan Dong	36.6002	118.967	B	A	A	A	B	A	B	4A	C.II
s523	Shui Pi Qing Dou	Landrace	NA	China, Shan Dong	36.6002	118.967	B	A	A	B	A	A	B	4A	C.II
s524	Lv Cao Dou	Landrace	NA	China, Shan Dong	36.6002	118.967	B	A	B	B	A	B	A	3A	C.II
s525	Niu Mao Huang Hei Dou	Landrace	NA	China, Shan Xi	37.6596	112.4	B	A	A	A	B	B	A	4A	C.II
s526	Bai Pi Huang Dou	Landrace	NA	China, Shan Xi	37.6596	112.4
s527	Tai Gu Zao	Landrace	NA	China, Shan Xi	37.6596	112.4	B	A	A	A	A	A	A	6A	C.II
s528	Zi Jie Dou	Landrace	NA	China, Shan Xi	37.6596	112.4	B	B	A	A	A	A	A	5A	C.II
s529	Bian Zhuang Da Dou	Landrace	NA	China, Shan Xi	37.6596	112.4	B	B	B	A	A	A	B	3A	C.II
s530	Qing Ke Yuan Dou	Landrace	NA	China, Shan Xi	37.6596	112.4
s531	Lei Lei Dou	Landrace	NA	China, Shan Xi	37.6596	112.4	B	B	A	A	B	B	B	2A	C.II
s532	Shan Xi Ping Ding Huang	Landrace	NA	China, Shan Xi	37.6596	112.4	B	B	A	B	B	A	A	3A	C.II
s533	Xiao Hei Dou	Landrace	NA	China, Shan Xi	37.6596	112.4	B	B	A	B	B	B	A	2A	C.II
s534	Hui Lin Qing	Landrace	NA	China, Shan Xi	37.6596	112.4	B	A	A	B	B	B	A	3A	C.II
s535	Tu Hei Dou	Landrace	NA	China, Shan Xi	37.6596	112.4	B	A	A	A	B	B	B	3A	C.II
s536	Pu Dong Da Huang Dou	Landrace	NA	China, Shang Hai	31.2243	121.477	B	B	B	B	B	B	A	1A	C.III
s537	Song Jiang Deng Xi Feng Jia	Landrace	NA	China, Shang Hai	31.2243	121.477	B	B	A	B	A	A	B	3A	C.III
s538	Feng Xian Sui Dao Huang	Landrace	NA	China, Shang Hai	31.2243	121.477	B	B	B	B	B	B	B	0A	C.III
s539	Shang Hai Chi Sha Huang Dou	Landrace	NA	China, Shang Hai	31.2243	121.477	B	B	A	A	A	A	A	5A	C.III
s540	Le Shan Da Huang Ke	Landrace	NA	China, Si Chuan	30.1794	102.947
s541	Gong Xian Er Ji Zao	Landrace	NA	China, Si Chuan	30.1794	102.947
s542	Bei Chuan Wu Yan Wo	Landrace	NA	China, Si Chuan	30.1794	102.947	B	A	B	B	B	B	B	1A	C.IV
s543	Zi Gong Qing Pi Dou	Landrace	NA	China, Si Chuan	30.1794	102.947
s544	Shi Mian Da Dou Zi	Landrace	NA	China, Si Chuan	30.1794	102.947	B	B	B	B	B	B	B	0A	C.IV
s545	Bao Ji Mu	Landrace	NA	China, Si Chuan	30.1794	102.947	B	B	B	B	B	B	B	0A	C.IV
s546	Bei Chuan Da Yang Wei Ba	Landrace	NA	China, Si Chuan	30.1794	102.947	B	B	B	B	B	B	B	0A	C.IV
s547	Peng Xi Da Liu Yue Huang	Landrace	NA	China, Si Chuan	30.1794	102.947	B	B	B	B	B	B	B	0A	C.IV
s548	Bei Chuan Tu Er Dou	Landrace	NA	China, Si Chuan	30.1794	102.947	B	A	B	B	A	B	A	3A	C.IV
s549	Le Shan Zi Pi Dou	Landrace	NA	China, Si Chuan	30.1794	102.947	B	B	B	B	B	B	A	1A	C.IV
s550	Xiao Hei Dou -1	Landrace	NA	China, Si Chuan	30.1794	102.947	B	B	B	B	B	B	B	0A	C.IV
s551	PI 283327	Landrace	Pingtung Pearl	China, Tai Wan	24.7333	121.083	B	B	B	B	A	B	B	1A	C.VI
s552	Chang Ji Huang Dou No.1	Landrace	NA	China, Xin Jiang	41.7584	84.9443
s553	Shi Da Dou No.1	Landrace	NA	China, Xin Jiang	41.7584	84.9443
s554	Shi Da Dou No.2	Landrace	NA	China, Xin Jiang	41.7584	84.9443	A	A	A	A	A	A	A	7A	C.I
s555	Xin Jiang Zao Shu Pin Zhong	Landrace	NA	China, Xin Jiang	41.7584	84.9443	A	A	A	A	A	A	B	6A	C.I
s556	Xin Da Dou No.1	Landrace	NA	China, Xin Jiang	41.7584	84.9443	B	A	A	A	A	A	A	6A	C.I
s557	Wang Zhong Wang	Landrace	NA	China, Xin Jiang	41.7584	84.9443	A	B	B	B	A	A	A	4A	C.I
s558	Chang Ji Huang Dou	Landrace	NA	China, Xin Jiang	41.7584	84.9443	B	A	A	B	A	A	A	5A	C.I
s559	PI 567238	Landrace	W6 6210	China, Yun Nan	25.1825	101.863	A	A	A	A	A	A	B	6A	C.V
s560	Ri Ben Hei Qi	Landrace	NA	Japan	NA	NA
s561	PI 59845	Landrace	Sohgetsu	Japan, Akita	39.5736	140.416	B	A	A	B	A	A	B	4A	J
s562	PI 81775	Landrace	1486	Japan, Akita	39.5736	140.416
s563	Shi Sheng Chang Ye *	Landrace	NA	Japan, Hokkaido	42.8728	142.441	B	A	B	B	A	A	A	4A	J
s564	Bei Hai Dao Da Dou	Landrace	NA	Japan, Hokkaido	42.8728	142.441	B	B	B	B	A	A	A	3A	J
s565	Кубанская No.76	Landrace	NA	Russian Federation	NA	NA
s566	Херсонская１	Landrace	NA	Russian Federation	NA	NA
s567	PI 423766	Landrace	KAS 230-4	South Korea, Kangwon	37.8665	128.248	B	B	B	B	B	A	B	1A	K
s568	Huang Sha Dou -2	Landrace	NA	United States	NA	NA
s569	PI 556511	Landrace	'A3127'	United States	NA	NA
s570	Clark63	Landrace	NA	United States, Illinois	39.7393	-89.2665
s571	PI 547786	Landrace	L79-842	United States, Illinois	39.7393	-89.2665	B	A	A	A	A	A	A	6A	A
s572	PI 547782	Landrace	L73D-2743	United States, Illinois	39.7393	-89.2665	A	A	A	A	A	A	A	7A	A
s573	PI 547745	Landrace	L70-4136	United States, Illinois	39.7393	-89.2665	A	A	A	A	A	A	A	7A	A
s574	PI 547732	Landrace	L67-234	United States, Illinois	39.7393	-89.2665	A	A	A	A	A	A	A	7A	A
s575	PI 547549	Landrace	L72-1832	United States, Illinois	39.7393	-89.2665	B	A	A	A	A	A	A	6A	A
s576	PI 547553	Landrace	L72-1893	United States, Illinois	39.7393	-89.2665	B	A	A	A	A	A	A	6A	A
s577	PI 547539	Landrace	L71-1403	United States, Illinois	39.7393	-89.2665	B	A	A	A	A	A	A	6A	A
s578	PI 548170	Landrace	T122	United States, Illinois	39.7393	-89.2665	B	A	B	A	A	A	A	5A	A
s579	PI 547612	Landrace	L74-826	United States, Illinois	39.7393	-89.2665	A	A	A	A	A	A	A	7A	A
s580	PI 525453	Landrace	'Conrad'	United States, Iowa	41.9383	-93.3898	A	A	A	A	A	A	A	7A	A
s581	PI 632420	Landrace	X88	United States, Ohio	40.3634	-82.6693	A	A	A	B	A	A	A	6A	A
s582	K20-3	Landrace	NA	Unknown	NA	NA
s583	Hkrdes	Landrace	NA	Unknown	NA	NA
s584	K9602-1	Landrace	NA	Unknown	NA	NA
s585	Mamotan(F-8)A	Landrace	NA	Unknown	NA	NA
s586	K099	Landrace	NA	Unknown	NA	NA
s587	Dcjsey4500	Landrace	NA	Unknown	NA	NA
s588	WD001	Landrace	NA	Unknown	NA	NA
s589	Mei No.2	Improved cultivar	NA	China	NA	NA
s590	Jian No.8	Improved cultivar	NA	China	NA	NA
s591	Jian No.9	Improved cultivar	NA	China	NA	NA
s592	Bian G2-3	Improved cultivar	NA	China	NA	NA
s593	Wan Dou No.24	Improved cultivar	NA	China, An Hui	32.0236	117.266
s594	Wan Dou No.29	Improved cultivar	NA	China, An Hui	32.0236	117.266	B	B	B	B	A	B	B	1A	C.II
s595	Wan Dou No.30	Improved cultivar	NA	China, An Hui	32.0236	117.266	B	A	A	B	A	A	B	4A	C.II
s596	Meng Qing No.3	Improved cultivar	NA	China, An Hui	32.0236	117.266	B	B	A	B	B	B	B	1A	C.II
s597	Wan Dou No.28 *	Improved cultivar	NA	China, An Hui	32.0236	117.266	B	A	B	B	A	A	A	4A	C.II
s598	Sui Ke No.928	Improved cultivar	NA	China, An Hui	32.0236	117.266	B	B	A	B	A	B	B	2A	C.III
s599	Fu 75-65	Improved cultivar	NA	China, An Hui	32.0236	117.266	B	B	B	B	A	B	B	1A	C.II
s600	Fu Yang No.335	Improved cultivar	NA	China, An Hui	32.0236	117.266	B	B	A	B	A	B	B	2A	C.II
s601	Ke Feng No.15	Improved cultivar	NA	China, Bei Jing	39.9389	116.397	B	B	A	B	A	A	A	4A	C.II
s602	Zhong Huang No.4 -1	Improved cultivar	NA	China, Bei Jing	39.9389	116.397	B	A	A	A	A	A	B	5A	C.II
s603	Zhong Pin No.661	Improved cultivar	NA	China, Bei Jing	39.9389	116.397	A	A	A	A	A	A	A	7A	C.II
s604	Ke Feng No.53	Improved cultivar	NA	China, Bei Jing	39.9389	116.397	B	B	A	B	A	A	B	3A	C.II
s605	Zhong Huang No.55	Improved cultivar	NA	China, Bei Jing	39.9389	116.397	B	B	B	B	A	A	A	3A	C.II
s606	Ke Xin No.4	Improved cultivar	NA	China, Bei Jing	39.9389	116.397	B	A	A	B	A	B	B	3A	C.II
s607	Ke Feng No.14	Improved cultivar	NA	China, Bei Jing	39.9389	116.397	B	B	A	B	A	A	B	3A	C.II
s608	Zhong Huang No.44	Improved cultivar	NA	China, Bei Jing	39.9389	116.397	B	B	A	A	A	A	A	5A	C.II
s609	Zhong Huang No.19	Improved cultivar	NA	China, Bei Jing	39.9389	116.397	B	A	A	B	A	A	A	5A	C.II
s610	Zhong Zuo 9056	Improved cultivar	NA	China, Bei Jing	39.9389	116.397	B	A	A	B	A	B	A	4A	C.II
s611	Jing Yin Ke Xuan No.1	Improved cultivar	NA	China, Bei Jing	39.9389	116.397	B	B	B	B	A	B	A	2A	C.II
s612	Jing Huang No.3	Improved cultivar	NA	China, Bei Jing	39.9389	116.397
s613	Zhong Huang No.24	Improved cultivar	NA	China, Bei Jing	39.9389	116.397	B	A	A	A	A	A	A	6A	C.II
s614	Ke Xin No.3	Improved cultivar	NA	China, Bei Jing	39.9389	116.397	B	A	B	A	A	A	A	5A	C.II
s615	Jing Feng No.1	Improved cultivar	NA	China, Bei Jing	39.9389	116.397
s616	Zhong Huang No.66	Improved cultivar	NA	China, Bei Jing	39.9389	116.397	B	B	A	A	A	B	A	4A	C.II
s617	Hao Cai No.1	Improved cultivar	NA	China, Bei Jing	39.9389	116.397
s618	Zhong Ke No.42	Improved cultivar	NA	China, Bei Jing	39.9389	116.397	B	A	A	B	A	A	B	4A	C.II
s619	Zhong Huang No.43	Improved cultivar	NA	China, Bei Jing	39.9389	116.397	B	B	A	A	A	B	A	4A	C.II
s620	Zhong Huang No.58	Improved cultivar	NA	China, Bei Jing	39.9389	116.397	B	A	A	A	A	A	A	6A	C.II
s621	Zao Shu No.18	Improved cultivar	NA	China, Bei Jing	39.9389	116.397	A	A	A	B	A	A	A	6A	C.II
s622	Zhong Huang No.30	Improved cultivar	NA	China, Bei Jing	39.9389	116.397	A	A	A	B	A	A	B	5A	C.II
s623	Zhong Huang No.48	Improved cultivar	NA	China, Bei Jing	39.9389	116.397	B	B	A	A	A	A	A	5A	C.II
s624	Zhong Huang No.34	Improved cultivar	NA	China, Bei Jing	39.9389	116.397
s625	Zhong Huang No.28	Improved cultivar	NA	China, Bei Jing	39.9389	116.397
s626	Zhong Pin 03-5368	Improved cultivar	NA	China, Bei Jing	39.9389	116.397	B	B	A	B	A	B	B	2A	C.II
s627	Zhong Zuo J9056	Improved cultivar	NA	China, Bei Jing	39.9389	116.397	B	A	A	B	A	B	A	4A	C.II
s628	Ke Feng No.29	Improved cultivar	NA	China, Bei Jing	39.9389	116.397	B	B	A	B	A	A	A	4A	C.II
s629	Zhong Huang No.67	Improved cultivar	NA	China, Bei Jing	39.9389	116.397	A	B	A	A	A	A	A	6A	C.II
s630	Ke Dou No.1	Improved cultivar	NA	China, Bei Jing	39.9389	116.397	B	A	B	B	A	B	A	3A	C.II
s631	Ke Huang No.3	Improved cultivar	NA	China, Bei Jing	39.9389	116.397	B	A	A	A	A	A	A	6A	C.II
s632	Zhong Pin 03-5363	Improved cultivar	NA	China, Bei Jing	39.9389	116.397	B	B	A	B	A	A	B	3A	C.II
s633	Ke Feng No.1	Improved cultivar	NA	China, Bei Jing	39.9389	116.397	B	A	A	B	A	A	A	5A	C.II
s634	Zhong Zuo 5807	Improved cultivar	NA	China, Bei Jing	39.9389	116.397	A	A	A	A	A	A	A	7A	C.II
s635	Zhong Huang No.41	Improved cultivar	NA	China, Bei Jing	39.9389	116.397	B	B	A	A	A	A	B	4A	C.II
s636	Ke Xin No.8	Improved cultivar	NA	China, Bei Jing	39.9389	116.397	B	A	A	B	A	A	B	4A	C.II
s637	Zao Shu No.17	Improved cultivar	NA	China, Bei Jing	39.9389	116.397	B	B	A	A	A	A	A	5A	C.II
s638	Ke Xi No.8	Improved cultivar	NA	China, Bei Jing	39.9389	116.397	B	A	A	A	A	A	B	5A	C.II
s639	Zhong Huang No.61	Improved cultivar	NA	China, Bei Jing	39.9389	116.397
s640	Ke Xin No.6	Improved cultivar	NA	China, Bei Jing	39.9389	116.397	B	A	B	A	A	A	A	5A	C.II
s641	Ke Feng No.35	Improved cultivar	NA	China, Bei Jing	39.9389	116.397
s642	Zhong Huang No.49	Improved cultivar	NA	China, Bei Jing	39.9389	116.397	B	A	A	A	A	A	A	6A	C.II
s643	You Bian No.30	Improved cultivar	NA	China, Bei Jing	39.9389	116.397	B	B	A	B	A	A	B	3A	C.II
s644	Zhong Huang No.6	Improved cultivar	NA	China, Bei Jing	39.9389	116.397	B	B	A	A	A	A	A	5A	C.II
s645	Zhong Huang No.10	Improved cultivar	NA	China, Bei Jing	39.9389	116.397	B	A	A	B	A	B	B	3A	C.II
s646	Jing Huang 03-5	Improved cultivar	NA	China, Bei Jing	39.9389	116.397	B	B	A	A	A	A	A	5A	C.II
s647	Zhong Huang No.39	Improved cultivar	NA	China, Bei Jing	39.9389	116.397	B	B	A	A	A	A	B	4A	C.II
s648	Zhong Zuo J10153	Improved cultivar	NA	China, Bei Jing	39.9389	116.397	A	B	A	A	A	A	A	6A	C.II
s649	Ke Feng No.6	Improved cultivar	NA	China, Bei Jing	39.9389	116.397	B	A	B	A	A	A	A	5A	C.II
s650	Gui Chun No.2 -2	Improved cultivar	NA	China, Guang Xi	23.642	108.256	B	B	B	B	A	A	B	2A	C.IV
s651	Ji Dou No.20	Improved cultivar	NA	China, He Bei	39.334	116.669	B	B	A	B	A	B	A	3A	C.II
s652	Ji Dou No.12	Improved cultivar	NA	China, He Bei	39.334	116.669	B	B	A	B	A	B	A	3A	C.II
s653	Cang Dou No.10 -1	Improved cultivar	NA	China, He Bei	39.334	116.669	A	A	B	A	A	A	A	6A	C.II
s654	Ji Dou No.15 -2	Improved cultivar	NA	China, He Bei	39.334	116.669	B	A	A	B	A	B	A	4A	C.II
s655	Ji Dou No.18	Improved cultivar	NA	China, He Bei	39.334	116.669	A	A	A	A	A	B	A	6A	C.II
s656	Wu Xing No.1	Improved cultivar	NA	China, He Bei	39.334	116.669	A	A	A	A	A	A	A	7A	C.II
s657	Ji Dou No.17 *	Improved cultivar	NA	China, He Bei	39.334	116.669	A	A	A	A	A	A	A	7A	C.II
s658	Ji Huang	Improved cultivar	NA	China, He Bei	39.334	116.669	B	A	A	A	A	A	A	6A	C.II
s659	Ji Dou No.19	Improved cultivar	NA	China, He Bei	39.334	116.669	A	B	A	B	A	A	B	4A	C.II
s660	Jing Xuan No.2	Improved cultivar	NA	China, He Bei	39.334	116.669	B	B	A	B	A	A	B	3A	C.II
s661	Ji Dou No.16	Improved cultivar	NA	China, He Bei	39.334	116.669	B	B	B	A	A	A	B	3A	C.II
s662	Cang Dou No.5	Improved cultivar	NA	China, He Bei	39.334	116.669	B	A	A	A	A	A	A	6A	C.II
s663	Han 6192	Improved cultivar	NA	China, He Bei	39.334	116.669	A	B	A	A	A	B	A	5A	C.II
s664	Shi Dou No.411	Improved cultivar	NA	China, He Bei	39.334	116.669	B	A	A	A	A	A	B	5A	C.I
s665	Han Dou No.10	Improved cultivar	NA	China, He Bei	39.334	116.669	A	B	A	B	A	B	A	4A	C.II
s666	Wu Xing No.3	Improved cultivar	NA	China, He Bei	39.334	116.669	A	A	A	A	A	A	A	7A	C.II
s667	Ji Nf No.58	Improved cultivar	NA	China, He Bei	39.334	116.669	A	B	A	A	A	A	A	6A	C.II
s668	Ba Hong No.1	Improved cultivar	NA	China, He Bei	39.334	116.669	B	A	A	B	A	B	A	4A	C.II
s669	Ji Dou No.7 -2	Improved cultivar	NA	China, He Bei	39.334	116.669	A	A	A	A	A	A	A	7A	C.II
s670	Wu Xing No.2	Improved cultivar	NA	China, He Bei	39.334	116.669	A	B	A	B	A	A	A	5A	C.II
s671	Ji Dou No.21	Improved cultivar	NA	China, He Bei	39.334	116.669	B	B	A	B	A	B	A	3A	C.II
s672	Yu Dou No.25	Improved cultivar	NA	China, He Nan	33.8745	113.506
s673	Fan Dou No.5	Improved cultivar	NA	China, He Nan	33.8745	113.506
s674	Yu Dou No.10	Improved cultivar	NA	China, He Nan	33.8745	113.506	B	A	B	B	A	B	B	2A	C.II
s675	Zheng 97196	Improved cultivar	NA	China, He Nan	33.8745	113.506	B	A	B	B	A	B	B	2A	C.II
s676	Yu Dou No.28	Improved cultivar	NA	China, He Nan	33.8745	113.506	B	A	B	B	A	A	A	4A	C.II
s677	Zhou Dou No.13	Improved cultivar	NA	China, He Nan	33.8745	113.506	B	B	A	B	A	B	B	2A	C.II
s678	Yu Dou No.18	Improved cultivar	NA	China, He Nan	33.8745	113.506	B	A	B	B	A	A	B	3A	C.II
s679	Yu Dou No.22 *	Improved cultivar	NA	China, He Nan	33.8745	113.506	B	A	B	B	A	B	B	2A	C.II
s680	He Nan Zao Feng No.1	Improved cultivar	NA	China, He Nan	33.8745	113.506	B	A	B	B	A	B	B	2A	C.II
s681	Zhou Dou No.12	Improved cultivar	NA	China, He Nan	33.8745	113.506	B	B	B	B	A	B	B	1A	C.II
s682	Yu Dou No.12	Improved cultivar	NA	China, He Nan	33.8745	113.506	B	A	B	B	A	B	B	2A	C.II
s683	Zheng 9525	Improved cultivar	NA	China, He Nan	33.8745	113.506
s684	Zhou Dou No.17	Improved cultivar	NA	China, He Nan	33.8745	113.506
s685	Zheng 92029	Improved cultivar	NA	China, He Nan	33.8745	113.506
s686	Zheng No.59	Improved cultivar	NA	China, He Nan	33.8745	113.506	B	A	B	B	A	B	B	2A	C.II
s687	Zheng Zhou No.135	Improved cultivar	NA	China, He Nan	33.8745	113.506	B	A	B	B	A	B	B	2A	C.II
s688	Zheng 7016	Improved cultivar	NA	China, He Nan	33.8745	113.506	B	A	A	B	A	B	B	3A	C.II
s689	Zhou Dou No.18	Improved cultivar	NA	China, He Nan	33.8745	113.506	B	A	B	B	A	B	B	2A	C.II
s690	Yu Dou No.8	Improved cultivar	NA	China, He Nan	33.8745	113.506	B	A	B	B	A	A	A	4A	C.II
s691	Yu Dou No.2	Improved cultivar	NA	China, He Nan	33.8745	113.506	B	A	A	B	A	B	B	3A	C.II
s692	Zhou Dou No.11	Improved cultivar	NA	China, He Nan	33.8745	113.506	B	B	B	B	A	B	B	1A	C.II
s693	Zheng 9805	Improved cultivar	NA	China, He Nan	33.8745	113.506
s694	Zhou Dou No.19	Improved cultivar	NA	China, He Nan	33.8745	113.506	B	B	B	B	A	B	A	2A	C.II
s695	Long Hei No.1	Improved cultivar	NA	China, Hei Long Jiang	48.2667	126.6
s696	Hei Nong No.41	Improved cultivar	NA	China, Hei Long Jiang	48.2667	126.6	A	A	A	A	A	A	A	7A	C.I
s697	Hei Nong No.48	Improved cultivar	NA	China, Hei Long Jiang	48.2667	126.6	B	A	A	A	A	A	A	6A	C.I
s698	Hei Nong No.40	Improved cultivar	NA	China, Hei Long Jiang	48.2667	126.6	A	A	A	B	A	A	A	6A	C.I
s699	Ken Feng No.15	Improved cultivar	NA	China, Hei Long Jiang	48.2667	126.6	A	B	A	A	A	A	A	6A	C.I
s700	He Nong No.60	Improved cultivar	NA	China, Hei Long Jiang	48.2667	126.6	A	A	A	A	A	A	A	7A	C.I
s701	Ken Nong No.4	Improved cultivar	NA	China, Hei Long Jiang	48.2667	126.6	A	A	A	A	A	A	A	7A	C.I
s702	Ken Nong No.14	Improved cultivar	NA	China, Hei Long Jiang	48.2667	126.6	B	B	A	A	A	A	A	5A	C.I
s703	Kang Xian No.3	Improved cultivar	NA	China, Hei Long Jiang	48.2667	126.6	A	A	A	A	A	A	A	7A	C.I
s704	Hei He No.36	Improved cultivar	NA	China, Hei Long Jiang	48.2667	126.6	B	A	A	A	A	A	A	6A	C.I
s705	Ken Feng No.19	Improved cultivar	NA	China, Hei Long Jiang	48.2667	126.6	B	A	A	A	A	A	A	6A	C.I
s706	Dong Nong L13	Improved cultivar	NA	China, Hei Long Jiang	48.2667	126.6	A	A	A	A	A	A	A	7A	C.I
s707	Ke Bei No.1	Improved cultivar	NA	China, Hei Long Jiang	48.2667	126.6
s708	Hei Nong No.69	Improved cultivar	NA	China, Hei Long Jiang	48.2667	126.6	B	A	A	A	A	A	A	6A	C.I
s709	He Feng No.46	Improved cultivar	NA	China, Hei Long Jiang	48.2667	126.6	A	A	A	A	A	A	A	7A	C.I
s710	Dong Nong No.50 *	Improved cultivar	NA	China, Hei Long Jiang	48.2667	126.6	A	B	A	B	A	A	A	5A	C.I
s711	Long Xuan No.1	Improved cultivar	NA	China, Hei Long Jiang	48.2667	126.6	B	B	A	A	A	A	A	5A	C.I
s712	Hei Nong No.2	Improved cultivar	NA	China, Hei Long Jiang	48.2667	126.6	A	A	A	A	A	A	A	7A	C.I
s713	Ken Nong No.5	Improved cultivar	NA	China, Hei Long Jiang	48.2667	126.6	A	A	A	A	A	A	A	7A	C.I
s714	Ken Feng No.6	Improved cultivar	NA	China, Hei Long Jiang	48.2667	126.6	A	A	A	A	A	A	A	7A	C.I
s715	Dong Nong No.59	Improved cultivar	NA	China, Hei Long Jiang	48.2667	126.6	B	A	A	A	A	A	A	6A	C.I
s716	He Feng No.52	Improved cultivar	NA	China, Hei Long Jiang	48.2667	126.6	A	A	A	A	A	A	B	6A	C.I
s717	Hei Nong No.57	Improved cultivar	NA	China, Hei Long Jiang	48.2667	126.6	A	A	A	A	A	A	A	7A	C.I
s718	Ken Dou No.25	Improved cultivar	NA	China, Hei Long Jiang	48.2667	126.6	B	A	A	A	A	A	A	6A	C.I
s719	Dong Yin Xiao Li Dou	Improved cultivar	NA	China, Hei Long Jiang	48.2667	126.6	A	B	A	B	A	A	A	5A	C.I
s720	He Feng No.30	Improved cultivar	NA	China, Hei Long Jiang	48.2667	126.6	A	A	A	B	A	A	A	6A	C.I
s721	Bei Dou No.50	Improved cultivar	NA	China, Hei Long Jiang	48.2667	126.6	B	A	A	A	A	A	A	6A	C.I
s722	Ken Dou No.30	Improved cultivar	NA	China, Hei Long Jiang	48.2667	126.6
s723	Ken Dou No.33	Improved cultivar	NA	China, Hei Long Jiang	48.2667	126.6	B	A	A	A	A	A	A	6A	C.I
s724	Sui Nong No.16	Improved cultivar	NA	China, Hei Long Jiang	48.2667	126.6	B	A	A	A	A	A	A	6A	C.I
s725	Hei He No.4	Improved cultivar	NA	China, Hei Long Jiang	48.2667	126.6	A	A	A	A	A	A	A	7A	C.I
s726	Nen Feng No.16	Improved cultivar	NA	China, Hei Long Jiang	48.2667	126.6	B	A	A	A	A	A	A	6A	C.I
s727	Nen Feng No.11	Improved cultivar	NA	China, Hei Long Jiang	48.2667	126.6	A	A	A	A	A	A	B	6A	C.I
s728	He Feng No.35	Improved cultivar	NA	China, Hei Long Jiang	48.2667	126.6	A	B	A	A	A	A	A	6A	C.I
s729	Bei Dou No.14	Improved cultivar	NA	China, Hei Long Jiang	48.2667	126.6	A	A	A	A	A	A	A	7A	C.I
s730	Hei Nong No.64	Improved cultivar	NA	China, Hei Long Jiang	48.2667	126.6	B	B	A	B	A	A	A	4A	C.I
s731	Sui Xiao Li Dou No.1	Improved cultivar	NA	China, Hei Long Jiang	48.2667	126.6	B	A	A	A	A	A	A	6A	C.I
s732	Sui Nong No.30	Improved cultivar	NA	China, Hei Long Jiang	48.2667	126.6	A	A	A	B	A	A	A	6A	C.I
s733	Sui Nong No.22	Improved cultivar	NA	China, Hei Long Jiang	48.2667	126.6	B	B	A	A	A	A	A	5A	C.I
s734	Ken Feng No.14	Improved cultivar	NA	China, Hei Long Jiang	48.2667	126.6	A	B	A	A	A	A	A	6A	C.I
s735	Long Xiao Li Dou No.1	Improved cultivar	NA	China, Hei Long Jiang	48.2667	126.6	A	B	A	A	A	A	A	6A	C.I
s736	Jin Yuan No.2	Improved cultivar	NA	China, Hei Long Jiang	48.2667	126.6	A	A	A	A	A	A	A	7A	C.I
s737	Hei He No.46	Improved cultivar	NA	China, Hei Long Jiang	48.2667	126.6
s738	Xin Da Dou No.8	Improved cultivar	NA	China, Hei Long Jiang	48.2667	126.6	A	B	A	A	A	A	B	5A	C.I
s739	Hei Nong No.68	Improved cultivar	NA	China, Hei Long Jiang	48.2667	126.6	A	A	A	A	A	A	B	6A	C.I
s740	Hei He No.1 -2	Improved cultivar	NA	China, Hei Long Jiang	48.2667	126.6	B	A	A	A	A	A	A	6A	C.I
s741	Dong Nong No.58	Improved cultivar	NA	China, Hei Long Jiang	48.2667	126.6	A	A	A	A	A	A	A	7A	C.I
s742	Dong Sheng No.1 -1	Improved cultivar	NA	China, Hei Long Jiang	48.2667	126.6	B	A	A	A	A	A	A	6A	C.I
s743	Hei Nong No.50 -2	Improved cultivar	NA	China, Hei Long Jiang	48.2667	126.6	A	A	A	A	A	A	A	7A	C.I
s744	Dong Nong No.44	Improved cultivar	NA	China, Hei Long Jiang	48.2667	126.6
s745	Hei Nong No.59	Improved cultivar	NA	China, Hei Long Jiang	48.2667	126.6	B	A	A	A	A	A	A	6A	C.I
s746	Mo He No.1	Improved cultivar	NA	China, Hei Long Jiang	48.2667	126.6	B	A	B	A	A	A	B	4A	C.I
s747	Sui Wu Xing No.1	Improved cultivar	NA	China, Hei Long Jiang	48.2667	126.6	A	A	A	A	A	A	B	6A	C.I
s748	Dong Nong No.47	Improved cultivar	NA	China, Hei Long Jiang	48.2667	126.6	B	A	A	A	A	A	B	5A	C.I
s749	Bei Dou No.9	Improved cultivar	NA	China, Hei Long Jiang	48.2667	126.6	A	A	A	A	A	A	A	7A	C.I
s750	Mu Feng No.1 -1	Improved cultivar	NA	China, Hei Long Jiang	48.2667	126.6	A	A	B	A	A	A	A	6A	C.I
s751	Ji Lin No.45	Improved cultivar	NA	China, Ji Lin	43.585	126.483	A	B	A	A	A	A	A	6A	C.I
s752	Ji Yu No.53	Improved cultivar	NA	China, Ji Lin	43.585	126.483	B	B	A	A	A	A	A	5A	C.I
s753	Ji Yu No.63	Improved cultivar	NA	China, Ji Lin	43.585	126.483	A	A	A	A	A	A	A	7A	C.I
s754	Ji No.56	Improved cultivar	NA	China, Ji Lin	43.585	126.483	B	B	A	A	A	A	A	5A	C.I
s755	Ji Nong No.14	Improved cultivar	NA	China, Ji Lin	43.585	126.483	A	A	A	A	A	A	A	7A	C.I
s756	Jiu Nong No.21	Improved cultivar	NA	China, Ji Lin	43.585	126.483	A	A	A	A	A	A	A	7A	C.I
s757	Qun Xuan No.1	Improved cultivar	NA	China, Ji Lin	43.585	126.483	B	B	A	A	A	A	A	5A	C.I
s758	Ji Lin No.31	Improved cultivar	NA	China, Ji Lin	43.585	126.483	B	B	A	A	A	A	A	5A	C.I
s759	Ji Lin No.35	Improved cultivar	NA	China, Ji Lin	43.585	126.483	B	B	A	A	A	A	A	5A	C.I
s760	Jiu Nong No.27	Improved cultivar	NA	China, Ji Lin	43.585	126.483	A	A	A	B	A	A	A	6A	C.I
s761	Ji Ke Dou No.1	Improved cultivar	NA	China, Ji Lin	43.585	126.483
s762	Ji Nong No.9	Improved cultivar	NA	China, Ji Lin	43.585	126.483	B	B	A	A	A	A	A	5A	C.I
s763	Ji Yu No.76	Improved cultivar	NA	China, Ji Lin	43.585	126.483	B	A	A	A	A	A	B	5A	C.I
s764	Yan Nong No.3	Improved cultivar	NA	China, Ji Lin	43.585	126.483	A	A	A	A	A	A	A	7A	C.I
s765	Ji Lin No.21	Improved cultivar	NA	China, Ji Lin	43.585	126.483	B	B	A	A	A	A	A	5A	C.I
s766	Ji Qing No.1	Improved cultivar	NA	China, Ji Lin	43.585	126.483
s767	Ji Yu No.45	Improved cultivar	NA	China, Ji Lin	43.585	126.483	B	B	A	B	A	A	A	4A	C.I
s768	Ji Dou No.1	Improved cultivar	NA	China, Ji Lin	43.585	126.483	A	A	A	A	A	A	A	7A	C.I
s769	Ji Xiao No.6	Improved cultivar	NA	China, Ji Lin	43.585	126.483
s770	Ji Nong No.23	Improved cultivar	NA	China, Ji Lin	43.585	126.483	B	B	A	A	A	A	B	4A	C.I
s771	Xu Dou No.13	Improved cultivar	NA	China, Jiang Su	32.9412	119.169	A	B	A	B	A	B	B	3A	C.II
s772	Xu Dou No.12	Improved cultivar	NA	China, Jiang Su	32.9412	119.169	A	A	A	B	A	B	B	4A	C.II
s773	Nan Nong Da Huang Dou	Improved cultivar	NA	China, Jiang Su	32.9412	119.169	B	B	B	B	B	B	B	0A	C.III
s774	Xu Dou No.15 -1	Improved cultivar	NA	China, Jiang Su	32.9412	119.169	B	B	A	B	A	B	B	2A	C.II
s775	Xu Dou No.17	Improved cultivar	NA	China, Jiang Su	32.9412	119.169	B	B	A	B	A	B	B	2A	C.II
s776	Xu Dou No.11	Improved cultivar	NA	China, Jiang Su	32.9412	119.169	A	B	A	B	A	B	B	3A	C.II
s777	Xu Dou No.16	Improved cultivar	NA	China, Jiang Su	32.9412	119.169	A	A	B	B	A	B	B	3A	C.II
s778	Xu Dou No.14	Improved cultivar	NA	China, Jiang Su	32.9412	119.169	B	B	A	B	A	B	A	3A	C.II
s779	Xu 0705	Improved cultivar	NA	China, Jiang Su	32.9412	119.169	B	B	A	B	A	B	A	3A	C.II
s780	Xu Dou No.10	Improved cultivar	NA	China, Jiang Su	32.9412	119.169	A	B	A	B	A	B	B	3A	C.II
s781	Nan Nong 493-1	Improved cultivar	NA	China, Jiang Su	32.9412	119.169	B	B	B	B	B	B	A	1A	C.III
s782	Xu Dou No.9	Improved cultivar	NA	China, Jiang Su	32.9412	119.169	B	B	A	B	A	B	B	2A	C.II
s783	Nan Nong Cai Dou No.5	Improved cultivar	NA	China, Jiang Su	32.9412	119.169	B	B	A	B	B	B	B	1A	C.III
s784	Tie Feng No.31	Improved cultivar	NA	China, Liao Ning	40.8047	122.781	A	A	A	A	A	A	B	6A	C.I
s785	Feng Jiao 66-12	Improved cultivar	NA	China, Liao Ning	40.8047	122.781	B	A	B	A	B	A	A	4A	C.I
s786	Liao Dou No.31	Improved cultivar	NA	China, Liao Ning	40.8047	122.781	B	B	A	A	A	A	A	5A	C.I
s787	Ji Ti No.2	Improved cultivar	NA	China, Liao Ning	40.8047	122.781	B	B	A	A	A	A	A	5A	C.I
s788	Liao Dou No.10	Improved cultivar	NA	China, Liao Ning	40.8047	122.781	B	A	A	A	A	A	A	6A	C.I
s789	Tie Feng No.35	Improved cultivar	NA	China, Liao Ning	40.8047	122.781	B	A	A	B	A	A	A	5A	C.I
s790	Tie Dou No.37	Improved cultivar	NA	China, Liao Ning	40.8047	122.781	B	B	A	A	A	A	A	5A	C.I
s791	Liao Dou No.22	Improved cultivar	NA	China, Liao Ning	40.8047	122.781	A	A	B	A	A	A	A	6A	C.I
s792	Liao Dou No.16	Improved cultivar	NA	China, Liao Ning	40.8047	122.781
s793	Tie Dou No.61	Improved cultivar	NA	China, Liao Ning	40.8047	122.781	A	B	A	A	A	A	A	6A	C.I
s794	Deng Ke No.3 -1	Improved cultivar	NA	China, Nei Meng Gu	45.372	111.624	B	A	A	A	A	A	A	6A	C.I
s795	Meng Dou No.11	Improved cultivar	NA	China, Nei Meng Gu	45.372	111.624	A	A	A	A	A	A	A	7A	C.I
s796	Shan Dou No.125	Improved cultivar	NA	China, Shaan Xi	34.8807	110.01	B	A	A	B	A	A	A	5A	C.II
s797	He Dou No.16	Improved cultivar	NA	China, Shan Dong	36.6002	118.967	B	A	A	A	A	A	B	5A	C.II
s798	He Dou No.12 -1	Improved cultivar	NA	China, Shan Dong	36.6002	118.967
s799	Shan Ning No.12	Improved cultivar	NA	China, Shan Dong	36.6002	118.967	B	B	A	B	A	B	B	2A	C.II
s800	Qi Huang No.28 -2	Improved cultivar	NA	China, Shan Dong	36.6002	118.967	B	A	A	A	A	B	B	4A	C.II
s801	Shan Ning No.7	Improved cultivar	NA	China, Shan Dong	36.6002	118.967	B	B	B	B	A	A	A	3A	C.II
s802	Qi Huang No.25	Improved cultivar	NA	China, Shan Dong	36.6002	118.967	B	A	A	B	A	B	B	3A	C.II
s803	Gao Feng No.1	Improved cultivar	NA	China, Shan Dong	36.6002	118.967	A	A	A	A	A	B	B	5A	C.II
s804	Qi Huang No.33	Improved cultivar	NA	China, Shan Dong	36.6002	118.967	B	A	A	B	A	B	A	4A	C.II
s805	Qi Huang No.30	Improved cultivar	NA	China, Shan Dong	36.6002	118.967	B	A	A	A	A	B	A	5A	C.II
s806	Ju Xuan No.23 *	Improved cultivar	NA	China, Shan Dong	36.6002	118.967	B	A	A	B	B	A	A	4A	C.II
s807	Qi Huang No.31	Improved cultivar	NA	China, Shan Dong	36.6002	118.967	B	A	A	A	A	A	A	6A	C.II
s808	Lin Dou No.10	Improved cultivar	NA	China, Shan Dong	36.6002	118.967
s809	Qi Huang No.26	Improved cultivar	NA	China, Shan Dong	36.6002	118.967	B	A	A	B	B	A	B	3A	C.II
s810	Lu Dou No.4 -1	Improved cultivar	NA	China, Shan Dong	36.6002	118.967	B	A	A	B	A	B	B	3A	C.II
s811	Jin Yi No.43	Improved cultivar	NA	China, Shan Xi	37.6596	112.4
s812	Jin Dou No.23 *	Improved cultivar	NA	China, Shan Xi	37.6596	112.4	A	B	A	A	A	A	B	5A	C.II
s813	Jin Dou No.34	Improved cultivar	NA	China, Shan Xi	37.6596	112.4	A	A	A	B	A	B	A	5A	C.II
s814	Jin Dou No.29	Improved cultivar	NA	China, Shan Xi	37.6596	112.4	A	A	A	B	A	A	A	6A	C.II
s815	Jin Yi No.59	Improved cultivar	NA	China, Shan Xi	37.6596	112.4	A	A	A	A	A	A	B	6A	C.II
s816	Fen Dou No.56	Improved cultivar	NA	China, Shan Xi	37.6596	112.4	B	A	A	B	A	B	A	4A	C.II
s817	Jin Yi No.52	Improved cultivar	NA	China, Shan Xi	37.6596	112.4	A	A	A	A	A	A	B	6A	C.II
s818	Jin Dou No.16	Improved cultivar	NA	China, Shan Xi	37.6596	112.4	A	A	A	A	A	B	A	6A	C.II
s819	Yu Xuan No.13	Improved cultivar	NA	China, Shan Xi	37.6596	112.4	B	A	A	B	B	A	A	4A	C.II
s820	Fen Dou No.16	Improved cultivar	NA	China, Shan Xi	37.6596	112.4	B	A	A	B	B	A	A	4A	C.II
s821	Jin Dou No.19 -1	Improved cultivar	NA	China, Shan Xi	37.6596	112.4	B	A	A	A	A	A	B	5A	C.II
s822	Jin Dou No.14	Improved cultivar	NA	China, Shan Xi	37.6596	112.4	B	A	A	B	B	A	B	3A	C.II
s823	Zhang Dou No.006	Improved cultivar	NA	China, Shan Xi	37.6596	112.4	B	A	A	A	A	A	B	5A	C.II
s824	Jin Yi No.51	Improved cultivar	NA	China, Shan Xi	37.6596	112.4	B	A	A	A	A	A	B	5A	C.II
s825	Jin Dou No.2	Improved cultivar	NA	China, Shan Xi	37.6596	112.4	B	B	A	B	A	A	B	3A	C.II
s826	Jin Zao No.16	Improved cultivar	NA	China, Shan Xi	37.6596	112.4	B	B	A	A	A	A	B	4A	C.II
s827	Jin Dou No.41	Improved cultivar	NA	China, Shan Xi	37.6596	112.4	A	A	A	A	A	A	A	7A	C.II
s828	Jin Dou No.25	Improved cultivar	NA	China, Shan Xi	37.6596	112.4	B	A	A	A	B	A	B	4A	C.II
s829	Jin Dou No.501	Improved cultivar	NA	China, Shan Xi	37.6596	112.4	B	B	A	B	B	A	B	2A	C.II
s830	Jin Da No.78 -1	Improved cultivar	NA	China, Shan Xi	37.6596	112.4	B	A	A	A	A	A	B	5A	C.II
s831	Jin Da No.74	Improved cultivar	NA	China, Shan Xi	37.6596	112.4	B	B	A	A	A	B	A	4A	C.II
s832	Jin Yi No.46	Improved cultivar	NA	China, Shan Xi	37.6596	112.4	B	A	A	A	A	A	B	5A	C.II
s833	Jin Dou No.43	Improved cultivar	NA	China, Shan Xi	37.6596	112.4	A	B	A	B	A	B	B	3A	C.II
s834	Jin Dou No.39 -1	Improved cultivar	NA	China, Shan Xi	37.6596	112.4	A	B	A	A	A	A	B	5A	C.II
s835	Jin Dou No.21	Improved cultivar	NA	China, Shan Xi	37.6596	112.4	B	A	A	B	B	B	B	2A	C.II
s836	Zhang Dou No.003	Improved cultivar	NA	China, Shan Xi	37.6596	112.4	B	B	A	A	A	A	B	4A	C.II
s837	Fen Dou No.62	Improved cultivar	NA	China, Shan Xi	37.6596	112.4	B	A	A	A	B	B	B	3A	C.II
s838	Jin Yi No.31	Improved cultivar	NA	China, Shan Xi	37.6596	112.4	B	A	A	A	A	A	B	5A	C.II
s839	Jin Yi No.10	Improved cultivar	NA	China, Shan Xi	37.6596	112.4	B	B	A	B	B	A	B	2A	C.II
s840	Jin Dou No.1	Improved cultivar	NA	China, Shan Xi	37.6596	112.4	B	A	A	A	B	A	B	4A	C.II
s841	Zhang Dou No.001	Improved cultivar	NA	China, Shan Xi	37.6596	112.4	B	A	A	A	A	A	A	6A	C.II
s842	Fen Dou No.28	Improved cultivar	NA	China, Shan Xi	37.6596	112.4	B	B	B	B	A	B	A	2A	C.II
s843	Jin Da No.78 -2	Improved cultivar	NA	China, Shan Xi	37.6596	112.4	B	A	A	A	A	A	B	5A	C.II
s844	Jin Dou No.10	Improved cultivar	NA	China, Shan Xi	37.6596	112.4	B	B	A	B	A	B	B	2A	C.II
s845	Tai Nong No.15	Improved cultivar	NA	China, Tai Wan	24.7333	121.083	B	A	B	B	B	B	A	2A	C.VI
s846	Tai Wan No.75	Improved cultivar	NA	China, Tai Wan	24.7333	121.083	B	A	B	B	B	A	B	2A	C.VI
s847	Hua Dou No.1	Improved cultivar	NA	China, Tian Jin	39.125	117.296	B	A	B	A	A	A	A	5A	C.II
s848	Hua Dou No.2	Improved cultivar	NA	China, Tian Jin	39.125	117.296	B	B	A	B	A	A	A	4A	C.II
s849	Zhong Zuo J8035	Improved cultivar	NA	China, Tian Jin	39.125	117.296	B	B	A	A	A	A	A	5A	C.II
s850	Xi Zang Da Dou No.3	Improved cultivar	NA	China, Xi Zang	31.6691	88.7559	B	A	B	B	B	B	B	1A	China.Other
s851	PI317334B	Improved cultivar	(Kitamishiro)	Japan, Hokkaido	42.8728	142.441	B	A	B	B	A	A	A	4A	J
s852	Enrei	Improved cultivar	NA	Japan, Nagano	36.6482	138.115	B	A	B	B	B	B	A	2A	J
s853	Ni Ri Li Ya No.4	Improved cultivar	NA	Nigeria	9.03387	8.67746	B	B	B	A	B	B	A	2A	Other.country
s854	Poland Yellow	Improved cultivar	NA	Poland	51.9537	19.1344	B	A	A	B	A	A	A	5A	Other.country
s855	Tai Guo Xiao Li	Improved cultivar	NA	Thailand	13.0391	101.49	B	B	B	B	B	B	B	0A	Other.country
s856	Mei Guo Hak08 G	Improved cultivar	NA	United States	NA	NA
s857	Mei Guo Da Dou	Improved cultivar	NA	United States	NA	NA
s858	Lincoln	Improved cultivar	NA	United States, Illinois	39.7393	-89.2665	A	A	A	A	A	A	A	7A	A
s859	SRF300	Improved cultivar	NA	United States, Illinois	39.7393	-89.2665	A	A	A	A	A	A	A	7A	A
s860	PI 548533	Improved cultivar	'Clark'	United States, Illinois	39.7393	-89.2665	A	A	A	A	A	A	A	7A	A
s861	Beeson	Improved cultivar	NA	United States, Indiana	39.7666	-86.4413	A	A	A	A	A	A	A	7A	A
s862	Amsoy *	Improved cultivar	NA	United States, Iowa	41.9383	-93.3898	B	A	B	B	A	B	B	2A	A
s863	PI 548560	Improved cultivar	'Evans'	United States, Minnesota	46.4419	-93.3615	A	A	A	B	A	A	A	6A	A
s864	TK780	Improved cultivar	NA	Unknown	NA	NA
s865	AGS292	Improved cultivar	NA	Unknown	NA	NA
s866	1501-101	Improved cultivar	NA	Unknown	NA	NA
s867	1501-102	Improved cultivar	NA	Unknown	NA	NA
s868	85-140	Improved cultivar	NA	Unknown	NA	NA
s869	23 P-3	Improved cultivar	NA	Unknown	NA	NA
s870	HK-12	Improved cultivar	NA	Unknown	NA	NA
s871	E182	Improved cultivar	NA	Unknown	NA	NA
s872	PI 483463	G. Soja	NA	China	37.6596	112.4
s873	PI 101404 B	G. Soja	NA	China	NA	NA
s874	PI 561355	G. Soja	ZYD 403	China, Hei Long Jiang	48.2667	126.6
s875	PI 458538 -1	G. Soja	NA	China, Hei Long Jiang	48.2667	126.6
s876	PI 479768	G. Soja	Long 79-3313-1	China, Hei Long Jiang	48.2667	126.6
s877	PI 464866 A	G. Soja	L 79-0009	China, Hei Long Jiang	48.2667	126.6
s878	PI 464891 B	G. Soja	(Gong di No. 2022)	China, Ji Lin	43.585	126.483
s879	PI 479746 B	G. Soja	GD 50062	China, Ji Lin	43.585	126.483	B	A	B	B	A	A	A	4A	C.I
s880	PI 407294	G. Soja	NA	China, Ji Lin	43.585	126.483
s881	PI 479753 C	G. Soja	GD 50396-1	China, Ji Lin	43.585	126.483	B	A	B	B	A	A	A	4A	C.I
s882	PI 464890 A	G. Soja	Gong di No. 2019	China, Ji Lin	43.585	126.483
s883	PI 407290	G. Soja	NA	China, Ji Lin	43.585	126.483
s884	PI 479744	G. Soja	GD 50003-2	China, Ji Lin	43.585	126.483
s885	PI 407299	G. Soja	NA	China, Liao Ning	40.8047	122.781
s886	PI 464929 A -1	G. Soja	LS-009	China, Liao Ning	40.8047	122.781
s887	PI 464926	G. Soja	LS-004	China, Liao Ning	40.8047	122.781
s888	PI 468399 B	G. Soja	NA	China, Shan Dong	36.6002	118.967	B	B	B	A	A	B	A	3A	C.II
s889	PI 326581	G. Soja	NA	Russian Federation	NA	NA
s890	PI 81762	G. Soja	1458	Russian Federation	NA	NA
s891	PI 567194	G. Soja	KB-58	Russian Federation, Federation Amur	52.9776	127.362	A	B	B	A	A	A	A	5A	R
s892	PI 578357 -2	G. Soja	KZ-6352/91	Russian Federation, Federation Amur	52.9776	127.362	A	A	A	A	A	A	A	7A	R
s893	PI 507719	G. Soja	VIR 8426	Russian Federation, Federation Amur	52.9776	127.362
s894	PI 578340 A	G. Soja	VIR 8510	Russian Federation, Federation Khabarovsk	48.4969	135.132	B	B	B	A	A	A	A	4A	R
s895	PI 578343	G. Soja	VIR 8517	Russian Federation, Federation Khabarovsk	48.4969	135.132	B	B	B	A	A	A	A	4A	R
s896	PI 578340 B	G. Soja	VIR 8510	Russian Federation, Federation Khabarovsk	48.4969	135.132	B	B	B	A	A	A	A	4A	R
s897	PI 507791	G. Soja	VIR 8826	Russian Federation, Federation Primorye	45	135
s898	PI 507801	G. Soja	VIR 8835	Russian Federation, Federation Primorye	45	135
s899	PI 342620 B -1	G. Soja	NA	Russian Federation, Federation Primorye	45	135
s900	PI 522231 A	G. Soja	VIR 8520	Russian Federation, Federation Primorye	45	135
s901	PI 522225 A	G. Soja	VIR 8509	Russian Federation, Federation Primorye	45	135	B	B	B	A	A	A	A	4A	R
s902	PI 507786	G. Soja	VIR 8475	Russian Federation, Federation Primorye	45	135	B	B	B	A	A	A	A	4A	R
s903	PI 522230 A	G. Soja	VIR 8519	Russian Federation, Federation Primorye	45	135	B	B	B	A	A	A	A	4A	R
s904	PI 522232	G. Soja	VIR 8521	Russian Federation, Federation Primorye	45	135
s905	PI 342622 B	G. Soja	NA	Russian Federation, Federation Primorye	45	135	B	B	B	A	A	A	A	4A	R
s906	PI 507785	G. Soja	VIR 8474	Russian Federation, Federation Primorye	45	135	B	B	B	A	B	A	A	3A	R
s907	PI 522229	G. Soja	VIR 8516	Russian Federation, Federation Primorye	45	135	B	A	B	A	A	A	A	5A	R
s908	PI 522234	G. Soja	VIR 8523	Russian Federation, Federation Primorye	45	135
s909	PI 507797	G. Soja	VIR 8831	Russian Federation, Federation Primorye	45	135
s910	PI 522203	G. Soja	VIR 8487	Russian Federation, Federation Primorye	45	135
s911	PI 507805	G. Soja	VIR 8839	Russian Federation, Federation Primorye	45	135
s912	PI 342620 B -2	G. Soja	NA	Russian Federation, Primorye	45.3788	134.708	B	B	B	A	A	A	A	4A	R
s913	PI 153293	Landrace	N-34	Belgium	43.4919	87.8401	A	A	A	A	A	A	A	7A	Other.country
s914	PI 438364	Landrace	'Merit'	Canada, Ontario	49.304	-84.7384	A	A	A	A	A	A	A	7A	Other.country
s915	PI 89061-2	Landrace	6053	China	NA	NA
s916	PI 603674	Landrace	Huai yin lao ba dou yi	China	NA	NA
s917	PI 603755 D	Landrace	(Liu yue dou)	China	NA	NA
s918	PI 437586 A	Landrace	Crest'janscij A	China	NA	NA
s919	Lv Bao Shi	Landrace	NA	China	NA	NA
s920	PI 89005-4	Landrace	5950	China	NA	NA
s921	Da Huang Dou -2	Landrace	NA	China	NA	NA
s922	Wu Xing Wei	Landrace	NA	China	NA	NA
s923	PI 603755 C	Landrace	(Liu yue dou)	China	NA	NA
s924	PI 79797	Landrace	N50/13	China	NA	NA
s925	PI 578499 B	Landrace	(Lu yue bai)	China	NA	NA
s926	PI 437961	Landrace	VIR 1412	China	NA	NA
s927	PI 88789	Landrace	5914	China	NA	NA
s928	Xiao Hei Dou -2	Landrace	NA	China	NA	NA
s929	PI 70023	Landrace	7128	China	NA	NA
s930	PI 87531	Landrace	4274	China	NA	NA
s931	PI 89055	Landrace	6051	China	NA	NA
s932	PI 437805	Landrace	VIR 5514	China	NA	NA
s933	PI 603418 A	Landrace	Xiao si li huang	China	NA	NA
s934	Xiao Huang Dou -4	Landrace	NA	China	NA	NA
s935	PI 89773	Landrace	7204	China	NA	NA
s936	PI 593967	Landrace	GD 3184	China	NA	NA
s937	Tian E Dan -2	Landrace	NA	China	NA	NA
s938	Niu Mao Huang -2	Landrace	NA	China	NA	NA
s939	PI 438252 B	Landrace	VIR 4707	China	NA	NA
s940	PI 603387	Landrace	Da jin huang	China	NA	NA
s941	PI 603438 D	Landrace	(Da hei qi)	China	NA	NA
s942	PI 603562 A	Landrace	Tian e dan II	China	NA	NA
s943	PI 89059	Landrace	6063	China	NA	NA
s944	Xiao Huang Dou -2	Landrace	NA	China	NA	NA
s945	PI 603560	Landrace	ZDD08599	China	NA	NA
s946	PI 438199	Landrace	VIR 4481	China	NA	NA
s947	PI 603556	Landrace	ZDD08563	China	NA	NA
s948	PI 578417 B	Landrace	(Guo yu B4)	China	NA	NA
s949	PI 437799	Landrace	VIR 5506	China	NA	NA
s950	PI 603304	Landrace	Tang yuan tu jia zi	China	NA	NA
s951	PI 437715	Landrace	Sjao-zin-chuan N1	China	NA	NA
s952	PI 437902 B	Landrace	(Elita 764)	China	NA	NA
s953	PI 538400	Landrace	'Si ping tou'	China	NA	NA
s954	PI 603412 A	Landrace	ZDD001460	China	NA	NA
s955	PI 438153	Landrace	VIR 3767	China	NA	NA
s956	PI 438063	Landrace	VIR 2407	China	NA	NA
s957	Xiao Yuan Huang Dou	Landrace	NA	China	NA	NA
s958	PI 437625	Landrace	DV-2802	China	NA	NA
s959	PI 438065	Landrace	VIR 2419	China	NA	NA
s960	PI 438072	Landrace	VIR 2450	China	NA	NA
s961	PI 438115	Landrace	VIR 2712	China	NA	NA
s962	PI 420338	Landrace	Yue chin 4	China	NA	NA
s963	PI 89014	Landrace	5959	China	NA	NA
s964	PI 438052	Landrace	VIR 2334	China	NA	NA
s965	PI 437977	Landrace	VIR 1528	China	NA	NA
s966	PI 578499 C	Landrace	(Lu yue bai)	China	NA	NA
s967	PI 437846	Landrace	DV-1355	China	NA	NA
s968	Hu Pi Dou	Landrace	NA	China	NA	NA
s969	PI 603778	Landrace	ZDD16792	China	NA	NA
s970	PI 603308 B	Landrace	(Niu xin hong)	China	NA	NA
s971	PI 603693 A	Landrace	Shu yang hong mao qiu yi	China	NA	NA
s972	PI 603422 C	Landrace	ZDD01503	China	NA	NA
s973	PI 437862	Landrace	DV-2840	China	NA	NA
s974	PI 603494	Landrace	Hai dou zi	China	NA	NA
s975	PI 603492	Landrace	Qi hei dou	China	NA	NA
s976	PI 561302 C	Landrace	(Bai mao shuang)	China	39.9389	116.397
s977	PI 592931	Landrace	ZDD 19368	China	NA	NA
s978	PI 438045	Landrace	VIR 2299	China	NA	NA
s979	PI 603491	Landrace	ZDD19307	China	NA	NA
s980	Huang Da Li	Landrace	NA	China	NA	NA
s981	PI 603663	Landrace	Shao yang hei dou	China	NA	NA
s982	PI 437947	Landrace	VIR 766	China	NA	NA
s983	PI 592951	Landrace	ZDD 19407	China	NA	NA
s984	PI 603527 A	Landrace	Hei liao dou	China	NA	NA
s985	PI 603401	Landrace	ZDD01149	China	NA	NA
s986	PI 603457 A	Landrace	Mi lan dou zi	China	NA	NA
s987	PI 438267	Landrace	VIR 5041	China	NA	NA
s988	PI 603498 A	Landrace	ZDD003607	China	NA	NA
s989	PI 603457 C	Landrace	(Mi lan dou zi)	China	NA	NA
s990	PI 438252 A	Landrace	VIR 4707	China	NA	NA
s991	PI 438018	Landrace	VIR 1864	China	NA	NA
s992	PI 578415	Landrace	'Guan shi suo da dou'	China	NA	NA
s993	PI 603397	Landrace	Hei qi huang da dou	China	NA	NA
s994	PI 603564 C	Landrace	ZDD008661	China	NA	NA
s995	PI 612761 A	Landrace	'50131'	China	NA	NA
s996	PI 603587 C	Landrace	(Hei jin gang)	China	NA	NA
s997	PI 86878-2	Landrace	4255	China	NA	NA
s998	PI 603453	Landrace	ZDD02906	China	NA	NA
s999	PI 253666 A	Landrace	No. 17	China	NA	NA
s1000	PI 603551 C	Landrace	(Hei qing dou)	China	NA	NA
s1001	PI 437655	Landrace	Er-huan-jan	China	NA	NA
s1002	PI 89006-2	Landrace	5951	China	NA	NA
s1003	PI 603331	Landrace	Xiao hui qi	China	NA	NA
s1004	PI 603730 C	Landrace	ZDD013294	China	NA	NA
s1005	PI 603543 B	Landrace	ZDD002158	China	NA	NA
s1006	PI 80536	Landrace	134	China	NA	NA
s1007	PI 603664	Landrace	An hua he dou	China	NA	NA
s1008	PI 603495 A	Landrace	Hong mi lan dou zi	China	NA	NA
s1009	PI 436612	Landrace	Feng Shou no. 10	China	NA	NA
s1010	PI 603429 A	Landrace	ZDD007968	China	NA	NA
s1011	PI 437664	Landrace	Guntszy 536	China	NA	NA
s1012	Ping Rang Tai Bai	Landrace	NA	China	NA	NA
s1013	PI 603348 A	Landrace	ZDD000423	China	NA	NA
s1014	Peking	Landrace	NA	China	NA	NA
s1015	PI 438181 A	Landrace	VIR 4444	China	NA	NA
s1016	PI 593956 B	Landrace	'(NEAC 190)'	China	NA	NA
s1017	PI 603735 B	Landrace	(Lu pi dou)	China	NA	NA
s1018	PI 437909 A	Landrace	Huang-tou	China	NA	NA
s1019	Hui Pi Zhi	Landrace	NA	China	NA	NA
s1020	PI 603339 A	Landrace	An gua dou	China	NA	NA
s1021	PI 437654 -1	Landrace	Er-hej-jan	China	NA	NA
s1022	PI 437830	Landrace	Crusulja 9/3	China	NA	NA
s1023	PI 437613	Landrace	DV-2786	China	NA	NA
s1024	PI 438257 B	Landrace	VIR 4713	China	NA	NA
s1025	Xing Da Dou	Landrace	NA	China	NA	NA
s1026	FC 1547	Landrace	Southern Manchurian Yellow	China	NA	NA
s1027	Hua Chi Lv Di Dou	Landrace	NA	China	NA	NA
s1028	Shang Cai Er Li Ping Ding Shi	Landrace	NA	China	NA	NA
s1029	PI 612759 A	Landrace	ZY 113	China	NA	NA
s1030	Te Da Li No.1	Landrace	NA	China	NA	NA
s1031	PI 81768	Landrace	Moshito	China	NA	NA
s1032	PI 603662 B	Landrace	(Xiang xiang qing dou)	China	NA	NA
s1033	PI 438104	Landrace	VIR 2594	China	NA	NA
s1034	PI 438020	Landrace	VIR 1889	China	NA	NA
s1035	PI 437784	Landrace	VIR 1341	China	NA	NA
s1036	Hei Hei Dou	Landrace	NA	China	NA	NA
s1037	PI 603436 B	Landrace	ZDD018301	China	NA	NA
s1038	Wang Yang Da Dou	Landrace	NA	China	NA	NA
s1039	PI 438095	Landrace	VIR 2546	China	NA	NA
s1040	Ji Yan Dou	Landrace	NA	China	NA	NA
s1041	PI 603561	Landrace	ZDD08613	China	NA	NA
s1042	PI 438145	Landrace	VIR 2881	China	NA	NA
s1043	Xiao Bai Hua Hei Dou	Landrace	NA	China	NA	NA
s1044	PI 438222	Landrace	VIR 4513	China	NA	NA
s1045	PI 603326	Landrace	ZDD07059	China	NA	NA
s1046	PI 68535	Landrace	290	China	NA	NA
s1047	PI 437936	Landrace	VIR 484	China	NA	NA
s1048	Man Gui Dou	Landrace	NA	China	NA	NA
s1049	PI 567710	Landrace	Fu yang (31)	China, An Hui	32.0236	117.266	B	B	B	B	B	A	B	1A	C.II
s1050	PI 567713 D	Landrace	(Fu yang (36))	China, An Hui	32.0236	117.266	B	B	B	B	B	B	B	0A	C.II
s1051	PI 567692	Landrace	Fu yang (10)	China, An Hui	32.0236	117.266	B	B	B	B	B	A	B	1A	C.III
s1052	PI 567696 C	Landrace	(Fu yang (15))	China, An Hui	32.0236	117.266	B	B	B	B	B	A	A	2A	C.III
s1053	PI 567716 A	Landrace	Fu yang (39)	China, An Hui	32.0236	117.266	B	B	A	B	B	B	B	1A	C.II
s1054	PI 567686	Landrace	Fu yang (3)	China, An Hui	32.0236	117.266	B	B	B	B	B	A	A	2A	C.III
s1055	Si Xian Tu Li Wai	Landrace	NA	China, An Hui	32.0236	117.266	B	B	B	B	A	B	B	1A	C.II
s1056	PI 567732	Landrace	Fu yang (57)	China, An Hui	32.0236	117.266	B	B	B	B	B	B	A	1A	C.II
s1057	Sui Xi Wan Dou Tuan	Landrace	NA	China, An Hui	32.0236	117.266	B	B	A	B	A	B	A	3A	C.III
s1058	Xin Liu Qing	Landrace	NA	China, An Hui	32.0236	117.266
s1059	Xiu 2156	Landrace	NA	China, An Hui	32.0236	117.266	B	A	B	B	A	B	B	2A	C.II
s1060	Bo Xian Qian Jin Dou	Landrace	NA	China, An Hui	32.0236	117.266	B	B	B	B	B	B	B	0A	C.II
s1061	PI 594399 A	Landrace	'85-23-9'	China, An Hui	32.0236	117.266	B	A	B	B	A	B	B	2A	C.II
s1062	Hou Zi Mao	Landrace	NA	China, An Hui	32.0236	117.266	B	A	B	B	B	A	B	2A	C.II
s1063	PI 594411	Landrace	Wan dou yuan	China, An Hui	32.0236	117.266	B	B	A	B	B	A	A	3A	C.II
s1064	PI 567717 A	Landrace	Fu yang (40)	China, An Hui	32.0236	117.266	B	B	B	B	B	B	A	1A	C.II
s1065	PI 561237	Landrace	L90P-3643-1	China, Bei Jing	39.9389	116.397	A	B	A	A	A	A	A	6A	C.II
s1066	PI 561307	Landrace	Hei nong 26	China, Bei Jing	39.9389	116.397	A	B	A	A	A	A	A	6A	C.II
s1067	PI 561325	Landrace	Ji an du li dou	China, Bei Jing	39.9389	116.397	B	A	A	B	A	A	B	4A	C.II
s1068	PI 561313	Landrace	Huang qi	China, Bei Jing	39.9389	116.397	B	B	A	A	A	A	A	5A	C.II
s1069	PI 561296 A	Landrace	Ba yan shui li shan	China, Bei Jing	39.9389	116.397	B	A	A	A	A	A	A	6A	C.II
s1070	PI 561321	Landrace	Hui nan zi hua xiao hei dou	China, Bei Jing	39.9389	116.397	A	A	A	B	B	A	A	5A	C.II
s1071	Sha He Qing Dou	Landrace	NA	China, Bei Jing	39.9389	116.397	B	B	A	B	A	B	A	3A	C.II
s1072	PI 561331	Landrace	Jiao he xiao hei dou	China, Bei Jing	39.9389	116.397	A	A	A	A	A	A	A	7A	C.II
s1073	Tong Xian Xiao Huang Dou	Landrace	NA	China, Bei Jing	39.9389	116.397	B	B	A	B	A	A	A	4A	C.II
s1074	PI 561327 C	Landrace	(Jilin No. 3)	China, Bei Jing	39.9389	116.397	B	A	A	A	A	A	A	6A	C.II
s1075	PI 561338 A	Landrace	Mi shan tie jia qing	China, Bei Jing	39.9389	116.397	B	B	A	A	A	A	A	5A	C.II
s1076	PI 561242	Landrace	L90P-3668-1	China, Bei Jing	39.9389	116.397	B	B	B	B	A	B	A	2A	C.II
s1077	PI 561319 B	Landrace	(Hui nan zi hua he jia)	China, Bei Jing	39.9389	116.397	B	B	A	A	A	A	A	5A	C.II
s1078	Tong Xian Huang Dou	Landrace	NA	China, Bei Jing	39.9389	116.397	B	B	A	B	A	B	A	3A	C.II
s1079	PI 464910	Landrace	Beijing Hei Dou	China, Bei Jing	39.9389	116.397	B	A	A	A	A	A	A	6A	C.II
s1080	Zhong Mou Tie Jiao Dou	Landrace	NA	China, Bei Jing	39.9389	116.397	B	A	A	B	A	B	A	4A	C.II
s1081	PI 232991	Landrace	T 108	China, Dong Bei	NA	NA
s1082	PI 567263	Landrace	NC 9178	China, Fu Jian	25.9207	118.29	B	B	A	B	A	A	B	3A	C.IV
s1083	PI 567325 A	Landrace	Huang dou	China, Gan Su	37.6946	100.526	B	A	A	B	A	A	A	5A	C.II
s1084	Ba Yue Zha	Landrace	NA	China, Gan Su	37.6946	100.526	B	B	B	B	B	B	A	1A	C.II
s1085	Da Ke Huang Lv Dou	Landrace	NA	China, Gan Su	37.6946	100.526	B	B	B	A	B	A	A	3A	C.II
s1086	PI 567294	Landrace	Bian huang dou	China, Gan Su	37.6946	100.526	B	A	A	B	B	B	B	2A	C.II
s1087	Bai Yin Bai Huang Dou	Landrace	NA	China, Gan Su	37.6946	100.526	B	B	A	B	B	A	B	2A	C.II
s1088	PI 567349 A	Landrace	Shu pi huang dou	China, Gan Su	37.6946	100.526	B	A	A	B	B	B	A	3A	C.II
s1089	Luo Ding Qing Dou	Landrace	NA	China, Guang Dong	22.8642	113.487	B	B	B	B	B	A	A	2A	C.VI
s1090	Qing Yuan Da Qing Dou	Landrace	NA	China, Guang Dong	22.8642	113.487	B	B	B	B	B	B	A	1A	C.IV
s1091	Lian Jiang Po Huang Dou	Landrace	NA	China, Guang Dong	22.8642	113.487	A	A	A	A	A	B	B	5A	C.VI
s1092	Ying De He Dou	Landrace	NA	China, Guang Dong	22.8642	113.487	B	B	B	B	B	B	B	0A	C.IV
s1093	Long Chuan Huang Niu Mao	Landrace	NA	China, Guang Dong	22.8642	113.487	B	B	B	B	B	A	A	2A	C.IV
s1094	Qi Yue Huang -1	Landrace	NA	China, Gui Zhou	26.9197	106.6	B	B	B	B	B	B	B	0A	C.V
s1095	PI 594708 A	Landrace	'Liu yue bao No. 8'	China, Gui Zhou	26.9197	106.6	B	B	B	B	B	B	B	0A	C.V
s1096	PI 594708 B	Landrace	'(Liu yue bao No. 8)'	China, Gui Zhou	26.9197	106.6	B	A	B	B	B	B	B	1A	C.V
s1097	Lv Pi Huang Dou	Landrace	NA	China, Gui Zhou	26.9197	106.6	B	B	A	A	B	A	A	4A	C.V
s1098	PI 594647 B	Landrace	(Wu zui zao dou No. 3)	China, Gui Zhou	26.9197	106.6
s1099	Song Zi Dou	Landrace	NA	China, Gui Zhou	26.9197	106.6	B	A	A	B	B	A	B	3A	C.V
s1100	Ya Zhou Hei Dou	Landrace	NA	China, Hai Nan	19.1532	109.933	B	B	B	B	B	B	A	1A	C.VI
s1101	PI 567486 B	Landrace	(Da bai qi)	China, He Bei	39.334	116.669	B	B	A	B	A	A	A	4A	C.II
s1102	PI 567493	Landrace	Huang dou	China, He Bei	39.334	116.669	B	B	A	B	A	A	A	4A	C.II
s1103	PI 538386 A	Landrace	'1886'	China, He Bei	39.334	116.669	B	B	B	B	B	A	B	1A	C.II
s1104	PI 538380	Landrace	'Si jiao qi huang dou'	China, He Bei	39.334	116.669	B	B	A	B	A	A	A	4A	C.II
s1105	PI 567511	Landrace	Yi wo hou	China, He Bei	39.334	116.669	B	A	A	A	A	A	A	6A	C.II
s1106	PI 567484	Landrace	Da bai qi	China, He Bei	39.334	116.669	B	A	A	B	A	A	A	5A	C.II
s1107	PI 567507 C	Landrace	(Xiao huang dou No. 2)	China, He Bei	39.334	116.669	B	A	A	A	A	A	B	5A	C.II
s1108	PI 567510 A	Landrace	Xiao li tie jia hei	China, He Bei	39.334	116.669	B	A	A	B	A	A	A	5A	C.II
s1109	PI 567510 B	Landrace	(Xiao li tie jia hei)	China, He Bei	39.334	116.669	B	A	A	B	A	A	A	5A	C.II
s1110	Hua Hei Hu	Landrace	NA	China, He Bei	39.334	116.669	B	B	B	B	A	A	A	3A	C.II
s1111	Da Qing Kang Fei Dou	Landrace	NA	China, He Bei	39.334	116.669	B	B	B	B	B	A	A	2A	C.II
s1112	PI 91346	Landrace	7618	China, He Bei	39.334	116.669	B	A	A	B	B	A	A	4A	C.II
s1113	PI 90499-2	Landrace	(Black and white)	China, He Bei	39.334	116.669	B	A	B	A	A	B	A	4A	C.II
s1114	PI 61947	Landrace	586	China, He Bei	39.334	116.669	B	A	A	B	A	A	A	5A	C.II
s1115	Xia Tai Zi Mo Shi Dou	Landrace	NA	China, He Bei	39.334	116.669	B	A	A	B	B	A	A	4A	C.II
s1116	PI 538387	Landrace	'Tie feng 19'	China, He Bei	39.334	116.669
s1117	Li Xian Hei Dou	Landrace	NA	China, He Bei	39.334	116.669	B	A	A	B	A	A	A	5A	C.II
s1118	PI 567645 A	Landrace	Ning ling zi hua jiao	China, He Nan	33.8745	113.506	B	B	A	B	A	B	A	3A	C.II
s1119	PI 567620 A	Landrace	Guang shan tian e dan	China, He Nan	33.8745	113.506	B	B	A	B	A	A	B	3A	C.II
s1120	PI 567640	Landrace	Nan yang ping ding shi	China, He Nan	33.8745	113.506	B	A	A	B	A	B	B	3A	C.II
s1121	PI 567621 A	Landrace	Huai yang niu mao huang	China, He Nan	33.8745	113.506	B	B	A	B	A	A	B	3A	C.II
s1122	PI 567628 A	Landrace	Lu shan ba yue zha	China, He Nan	33.8745	113.506	B	B	B	B	B	A	B	1A	C.II
s1123	PI 567650 B	Landrace	(Ru nan huang mao dou)	China, He Nan	33.8745	113.506	B	B	B	B	B	A	A	2A	C.II
s1124	PI 567672	Landrace	Yi yang huang dou	China, He Nan	33.8745	113.506	B	B	B	B	B	B	B	0A	C.II
s1125	PI 567650 A`	Landrace	Ru nan huang mao dou	China, He Nan	33.8745	113.506	B	B	B	B	B	A	B	1A	C.II
s1126	PI 567679 B	Landrace	(Zhe cheng tie jiao huang)	China, He Nan	33.8745	113.506	B	B	B	B	B	A	A	2A	C.II
s1127	PI 567631	Landrace	Luan chuan bai neng dou	China, He Nan	33.8745	113.506	B	B	B	B	B	A	B	1A	C.II
s1128	PI 567621 B	Landrace	(Huai yang niu mao huang)	China, He Nan	33.8745	113.506	B	A	B	B	A	A	A	4A	C.II
s1129	PI 567648 C	Landrace	(Qin yang hui jiao cao bai dou)	China, He Nan	33.8745	113.506	B	A	A	B	B	B	B	2A	C.II
s1130	Shang Qiu Liu Hua Zhu	Landrace	NA	China, He Nan	33.8745	113.506	B	B	A	A	A	A	B	4A	C.II
s1131	PI 567633	Landrace	Luo ning da ke bai dou	China, He Nan	33.8745	113.506	B	B	B	B	B	A	B	1A	C.II
s1132	Qing Feng Tian E Dan	Landrace	NA	China, He Nan	33.8745	113.506
s1133	PI 567667 C	Landrace	(Xia yi zi hua jiao)	China, He Nan	33.8745	113.506	B	B	B	B	B	B	B	0A	C.II
s1134	Mi Yang Xiao Li	Landrace	NA	China, He Nan	33.8745	113.506
s1135	Ru Nan Ping Ding Shi	Landrace	NA	China, He Nan	33.8745	113.506	B	A	B	B	B	B	A	2A	C.II
s1136	Xin Yang Yang Yan Dou -2	Landrace	NA	China, He Nan	33.8745	113.506	B	B	A	B	B	B	B	1A	C.II
s1137	Huai Yang Qing Dou	Landrace	NA	China, He Nan	33.8745	113.506	B	B	B	B	A	B	B	1A	C.II
s1138	PI 602992	Landrace	Qin yang shui dou	China, He Nan	33.8745	113.506	B	B	B	A	A	B	B	2A	C.II
s1139	Mi Yang Xiao Li Huang	Landrace	NA	China, He Nan	33.8745	113.506
s1140	Huang Bao Zhu	Landrace	NA	China, Hei Long Jiang	48.2667	126.6
s1141	Si Li Huang	Landrace	NA	China, Hei Long Jiang	48.2667	126.6	B	A	A	A	A	A	B	5A	C.I
s1142	Man Cang Jin	Landrace	NA	China, Hei Long Jiang	48.2667	126.6	A	B	A	A	A	A	A	6A	C.I
s1143	Sun Wu Ping Ding Huang	Landrace	NA	China, Hei Long Jiang	48.2667	126.6	A	A	A	B	A	A	A	6A	C.I
s1144	PI 79710	Landrace	N140	China, Hei Long Jiang	48.2667	126.6
s1145	PI 65379	Landrace	Botanical Garden no. 52	China, Hei Long Jiang	48.2667	126.6	B	A	A	A	A	A	A	6A	C.I
s1146	Nen Jiang Da Jin Huang	Landrace	NA	China, Hei Long Jiang	48.2667	126.6	A	A	A	A	A	A	A	7A	C.I
s1147	PI 597441	Landrace	NEAU 40727	China, Hei Long Jiang	48.2667	126.6	B	B	A	A	A	A	A	5A	C.I
s1148	PI 54615	Landrace	No. 55	China, Hei Long Jiang	48.2667	126.6	A	A	A	B	A	A	A	6A	C.I
s1149	PI 68761-3	Landrace	9	China, Hei Long Jiang	48.2667	126.6	A	A	A	A	A	A	A	7A	C.I
s1150	PI 70027	Landrace	7145	China, Hei Long Jiang	48.2667	126.6	A	A	A	A	A	A	A	7A	C.I
s1151	Bai Bao Zhu	Landrace	NA	China, Hei Long Jiang	48.2667	126.6
s1152	Suo Yi Ling	Landrace	NA	China, Hei Long Jiang	48.2667	126.6	A	A	A	A	A	A	B	6A	C.I
s1153	Bai Mei	Landrace	NA	China, Hei Long Jiang	48.2667	126.6	B	A	B	A	A	A	A	5A	C.I
s1154	Ke Shuang	Landrace	NA	China, Hei Long Jiang	48.2667	126.6	A	A	A	B	A	A	A	6A	C.I
s1155	PI 567160	Landrace	He long hei mo shi dou	China, Hei Long Jiang	48.2667	126.6	A	A	B	A	B	A	A	5A	C.I
s1156	PI 291309 A	Landrace	NA	China, Hei Long Jiang	48.2667	126.6	A	A	A	B	A	A	A	6A	C.I
s1157	Yuan Bao Jin	Landrace	NA	China, Hei Long Jiang	48.2667	126.6	A	B	A	A	A	A	A	6A	C.I
s1158	Ke Shan Si Li Huang	Landrace	NA	China, Hei Long Jiang	48.2667	126.6	A	A	A	A	A	A	A	7A	C.I
s1159	Jing Shan Pu	Landrace	NA	China, Hei Long Jiang	48.2667	126.6	A	B	A	A	A	A	A	6A	C.I
s1160	PI 68481	Landrace	178	China, Hei Long Jiang	48.2667	126.6	B	A	A	A	A	A	A	6A	C.I
s1161	PI 79739	Landrace	N5A	China, Hei Long Jiang	48.2667	126.6	A	A	A	B	A	A	A	6A	C.I
s1162	PI 68585	Landrace	303	China, Hei Long Jiang	48.2667	126.6	B	A	A	A	A	A	A	6A	C.I
s1163	Qing An Hei Dou -2	Landrace	NA	China, Hei Long Jiang	48.2667	126.6	B	A	A	A	A	A	A	6A	C.I
s1164	PI 70013	Landrace	6916	China, Hei Long Jiang	48.2667	126.6	B	A	A	B	A	A	A	5A	C.I
s1165	Da Li Huang -1	Landrace	NA	China, Hei Long Jiang	48.2667	126.6	B	B	A	B	A	A	B	3A	C.I
s1166	PI 68815	Landrace	6450-m	China, Hei Long Jiang	48.2667	126.6	B	A	B	A	A	B	A	4A	C.I
s1167	PI 68642	Landrace	335	China, Hei Long Jiang	48.2667	126.6	B	A	A	A	A	A	A	6A	C.I
s1168	PI 68709	Landrace	200	China, Hei Long Jiang	48.2667	126.6	A	A	A	A	A	A	A	7A	C.I
s1169	PI 68715	Landrace	4	China, Hei Long Jiang	48.2667	126.6	A	A	A	A	A	A	A	7A	C.I
s1170	Rao He Ba Yue Mang	Landrace	NA	China, Hei Long Jiang	48.2667	126.6	B	A	B	B	A	A	A	4A	C.I
s1171	Dong Bei Hei Dou	Landrace	NA	China, Hei Long Jiang	48.2667	126.6	B	B	A	B	A	B	A	3A	C.I
s1172	You Huang Dou	Landrace	NA	China, Hei Long Jiang	48.2667	126.6	A	B	A	A	A	A	A	6A	C.I
s1173	PI 612709 A	Landrace	'K 87-104'	China, Hei Long Jiang	48.2667	126.6	A	A	A	A	A	A	A	7A	C.I
s1174	Shu Guang Huang Dou	Landrace	NA	China, Hei Long Jiang	48.2667	126.6	B	B	B	B	A	A	A	3A	C.I
s1175	PI 68430	Landrace	5830	China, Hei Long Jiang	48.2667	126.6	A	A	A	A	A	A	A	7A	C.I
s1176	PI 597442	Landrace	NEAU 785	China, Hei Long Jiang	48.2667	126.6
s1177	De Dou Da Bai Mei	Landrace	NA	China, Hei Long Jiang	48.2667	126.6	A	A	A	A	A	A	A	7A	C.I
s1178	PI 68722	Landrace	103	China, Hei Long Jiang	48.2667	126.6	A	A	A	B	A	A	A	6A	C.I
s1179	Wu Ding Zhu	Landrace	NA	China, Hei Long Jiang	48.2667	126.6	A	A	A	A	A	A	A	7A	C.I
s1180	PI 291290	Landrace	NA	China, Hei Long Jiang	48.2667	126.6	A	A	A	B	A	A	A	6A	C.I
s1181	Ke Shan Bao Guan Liang	Landrace	NA	China, Hei Long Jiang	48.2667	126.6	A	A	A	A	A	A	A	7A	C.I
s1182	Zi Hua No.2	Landrace	NA	China, Hei Long Jiang	48.2667	126.6
s1183	PI 592975	Landrace	Sui nong No. 5	China, Hei Long Jiang	48.2667	126.6	A	A	A	A	A	A	A	7A	C.I
s1184	PI 291275	Landrace	NA	China, Hei Long Jiang	48.2667	126.6
s1185	PI 73780	Landrace	9174	China, Hei Long Jiang	48.2667	126.6	B	A	A	A	A	A	A	6A	C.I
s1186	PI 361077 A	Landrace	Harbinskaia 3871	China, Hei Long Jiang	48.2667	126.6	A	A	A	A	A	A	A	7A	C.I
s1187	PI 291278	Landrace	NA	China, Hei Long Jiang	48.2667	126.6
s1188	Shang Zhi Hei Qi	Landrace	NA	China, Hei Long Jiang	48.2667	126.6	A	B	A	A	A	A	A	6A	C.I
s1189	Mao Dou	Landrace	NA	China, Hei Long Jiang	48.2667	126.6	B	A	A	B	B	A	A	4A	C.I
s1190	PI 68680-2	Landrace	88	China, Hei Long Jiang	48.2667	126.6	A	A	A	A	A	A	A	7A	C.I
s1191	Zi Hua No.4 *	Landrace	NA	China, Hei Long Jiang	48.2667	126.6	B	B	A	B	B	A	A	3A	C.I
s1192	Zi Hua No.4 -2	Landrace	NA	China, Hei Long Jiang	48.2667	126.6	A	A	A	A	A	A	A	7A	C.I
s1193	Chi Huang Dou No.1	Landrace	NA	China, Hu Bei	31.1526	112.251	B	B	B	B	B	A	B	1A	C.III
s1194	PI 587716 B	Landrace	(Tain men da zi huang)	China, Hu Bei	31.1526	112.251
s1195	Hua Se Dou	Landrace	NA	China, Hu Bei	31.1526	112.251	B	A	B	B	A	A	A	4A	C.III
s1196	Da Bai Mao Dou	Landrace	NA	China, Hu Bei	31.1526	112.251	B	A	B	B	A	B	B	2A	C.III
s1197	Hua Mei Dou	Landrace	NA	China, Hu Bei	31.1526	112.251	B	B	B	B	B	B	B	0A	C.III
s1198	E Dou No.2	Landrace	NA	China, Hu Bei	31.1526	112.251	B	B	B	B	B	B	B	0A	C.III
s1199	Tie Jia Si Li Huang -2	Landrace	NA	China, Ji Lin	43.585	126.483	B	A	A	A	A	A	A	6A	C.I
s1200	Feng Di Huang *	Landrace	NA	China, Ji Lin	43.585	126.483	B	B	A	B	A	A	A	4A	C.I
s1201	PI 92630	Landrace	7825	China, Ji Lin	43.585	126.483	B	A	A	A	A	A	A	6A	C.I
s1202	Ju Te Qi Feng Huang	Landrace	NA	China, Ji Lin	43.585	126.483
s1203	PI 88353	Landrace	Kung-Chuling Station No. 235	China, Ji Lin	43.585	126.483	B	A	A	B	A	A	A	5A	C.I
s1204	Cha Se Dou	Landrace	NA	China, Ji Lin	43.585	126.483	B	B	A	A	A	A	A	5A	C.I
s1205	PI 92602	Landrace	7797	China, Ji Lin	43.585	126.483	B	A	A	A	A	A	A	6A	C.I
s1206	Si Li Qi	Landrace	NA	China, Ji Lin	43.585	126.483	B	B	A	A	A	A	A	5A	C.I
s1207	PI 91100-2	Landrace	6554	China, Ji Lin	43.585	126.483	B	A	A	A	A	A	A	6A	C.I
s1208	PI 518710	Landrace	'Jilin 20'	China, Ji Lin	43.585	126.483	B	B	A	A	A	A	A	5A	C.I
s1209	PI 92607	Landrace	7802	China, Ji Lin	43.585	126.483	B	A	A	A	A	A	A	6A	C.I
s1210	PI 92619	Landrace	7814	China, Ji Lin	43.585	126.483	B	A	A	A	A	A	A	6A	C.I
s1211	Za Qi Dou	Landrace	NA	China, Ji Lin	43.585	126.483	A	A	A	A	A	A	A	7A	C.I
s1212	Lan Qi	Landrace	NA	China, Ji Lin	43.585	126.483	B	A	A	A	A	A	A	6A	C.I
s1213	PI 54620	Landrace	No. 60	China, Ji Lin	43.585	126.483	B	A	A	A	A	A	A	6A	C.I
s1214	Tie Jia Si Li Huang *	Landrace	NA	China, Ji Lin	43.585	126.483
s1215	PI 92583	Landrace	7778	China, Ji Lin	43.585	126.483	B	A	A	A	A	A	A	6A	C.I
s1216	PI 91730	Landrace	Excellent, Grade No. 1	China, Ji Lin	43.585	126.483	A	A	A	B	A	B	A	5A	C.I
s1217	PI 532443	Landrace	'Si li huang'	China, Ji Lin	43.585	126.483	B	A	B	A	A	A	B	4A	C.I
s1218	PI 92640	Landrace	7835	China, Ji Lin	43.585	126.483	A	A	A	A	A	A	A	7A	C.I
s1219	PI 92686	Landrace	7881	China, Ji Lin	43.585	126.483	A	A	A	A	A	A	A	7A	C.I
s1220	Yi Wo Feng -2	Landrace	NA	China, Ji Lin	43.585	126.483	B	A	A	A	A	A	A	6A	C.I
s1221	Qian Ceng Ta	Landrace	NA	China, Ji Lin	43.585	126.483	B	A	A	A	A	A	A	6A	C.I
s1222	PI 467333	Landrace	Shui-li-hong	China, Ji Lin	43.585	126.483	A	A	A	A	A	A	A	7A	C.I
s1223	PI 92677	Landrace	7872	China, Ji Lin	43.585	126.483	A	A	A	A	A	A	A	7A	C.I
s1224	PI 92706	Landrace	7901	China, Ji Lin	43.585	126.483	B	A	B	B	A	A	A	4A	C.I
s1225	PI 479725 A	Landrace	'Huitiejia'	China, Ji Lin	43.585	126.483	A	A	A	B	A	A	A	6A	C.I
s1226	PI 458522	Landrace	NA	China, Ji Lin	43.585	126.483	B	B	A	B	A	A	A	4A	C.I
s1227	PI 467340	Landrace	Xiao-bai-mei	China, Ji Lin	43.585	126.483	A	A	A	B	A	A	A	6A	C.I
s1228	Hui Chun Dou	Landrace	NA	China, Ji Lin	43.585	126.483	A	A	A	A	A	A	A	7A	C.I
s1229	PI 91104	Landrace	6558	China, Ji Lin	43.585	126.483	B	A	A	A	A	A	A	6A	C.I
s1230	Tong Nong No.4	Landrace	NA	China, Ji Lin	43.585	126.483	B	B	A	A	A	A	A	5A	C.I
s1231	PI 464909	Landrace	Bai Mo Shi Dou Gong 1644	China, Ji Lin	43.585	126.483	B	B	A	B	A	A	A	4A	C.I
s1232	Du Lu Dou	Landrace	NA	China, Ji Lin	43.585	126.483	B	A	A	A	A	A	A	6A	C.I
s1233	Qing Pi Dou -2	Landrace	NA	China, Ji Lin	43.585	126.483	B	B	A	B	B	B	A	2A	C.I
s1234	PI 532441 A	Landrace	'Hui nan do lan qi'	China, Ji Lin	43.585	126.483	A	B	A	A	A	A	A	6A	C.I
s1235	PI 479726	Landrace	'Jiaohetianedan'	China, Ji Lin	43.585	126.483
s1236	PI 92641 B	Landrace	7836	China, Ji Lin	43.585	126.483	B	B	B	B	A	A	A	3A	C.I
s1237	PI 92651	Landrace	7846	China, Ji Lin	43.585	126.483	B	A	A	A	A	A	A	6A	C.I
s1238	PI 69991	Landrace	6782	China, Ji Lin	43.585	126.483	B	A	A	A	A	A	A	6A	C.I
s1239	PI 70091	Landrace	7218	China, Ji Lin	43.585	126.483	B	A	A	A	A	A	A	6A	C.I
s1240	PI 70458	Landrace	7301	China, Ji Lin	43.585	126.483	A	A	A	B	A	A	A	6A	C.I
s1241	PI 88309	Landrace	5698	China, Ji Lin	43.585	126.483	B	A	A	A	A	A	A	6A	C.I
s1242	PI 532436 A	Landrace	'He feng No. 6'	China, Ji Lin	43.585	126.483	B	A	A	A	A	A	A	6A	C.I
s1243	Tong Hua Ping Ding Xiang	Landrace	NA	China, Ji Lin	43.585	126.483	B	A	A	B	A	A	A	5A	C.I
s1244	PI 467311 C	Landrace	(Bai-nong No. 1)	China, Ji Lin	43.585	126.483	B	A	A	A	A	A	A	6A	C.I
s1245	PI 464915 B	Landrace	(Hei Mo Shi Dou Gong 205)	China, Ji Lin	43.585	126.483
s1246	PI 70456	Landrace	7293	China, Ji Lin	43.585	126.483	A	A	A	A	A	A	A	7A	C.I
s1247	PI 479724 B	Landrace	'(Huinanpingdingxiang)'	China, Ji Lin	43.585	126.483	B	A	A	B	A	A	A	5A	C.I
s1248	Bai Cheng Mo Shi Dou	Landrace	NA	China, Ji Lin	43.585	126.483	B	B	A	B	B	B	A	2A	C.I
s1249	Ji Lin Cha Hei Hua	Landrace	NA	China, Ji Lin	43.585	126.483	B	A	A	A	A	A	A	6A	C.I
s1250	Tong Shan Qing Da Dou	Landrace	NA	China, Jiang Su	32.9412	119.169
s1251	PI 567753 C	Landrace	(Pei xian liu yue xian)	China, Jiang Su	32.9412	119.169	B	B	B	B	A	B	B	1A	C.II
s1252	PI 567749 A	Landrace	Pei xian da hong mao	China, Jiang Su	32.9412	119.169	B	A	B	B	B	A	B	2A	C.III
s1253	PI 532455 B	Landrace	'(Dan yang bai hua dou)'	China, Jiang Su	32.9412	119.169	B	A	A	B	A	A	B	4A	C.III
s1254	PI 567771 E	Landrace	(Tong shan da wu bai jian ke)	China, Jiang Su	32.9412	119.169	B	B	B	B	B	A	B	1A	C.III
s1255	Tai Xing Ai Jiao Hong	Landrace	NA	China, Jiang Su	32.9412	119.169	B	B	B	B	B	B	B	0A	C.III
s1256	Pi Xian Ruan Tiao Zhi	Landrace	NA	China, Jiang Su	32.9412	119.169	B	B	B	B	B	A	B	1A	C.II
s1257	PI 567736	Landrace	Dong hai bai ta me jia cao	China, Jiang Su	32.9412	119.169	B	B	B	B	B	B	B	0A	C.II
s1258	PI 587620 C	Landrace	(Wu jiang ba yue niu mao huang)	China, Jiang Su	32.9412	119.169	B	B	B	B	A	A	B	2A	C.II
s1259	Shu Yang Chun Hei Dou Bing	Landrace	NA	China, Jiang Su	32.9412	119.169	B	B	A	B	B	A	B	2A	C.III
s1260	Huai Yin Chun Dou	Landrace	NA	China, Jiang Su	32.9412	119.169	B	B	B	B	A	B	A	2A	C.II
s1261	Guan Yun Hai Bai Hua -1	Landrace	NA	China, Jiang Su	32.9412	119.169	B	A	B	B	B	B	B	1A	C.II
s1262	Sui Ning Ping Ding Huang	Landrace	NA	China, Jiang Su	32.9412	119.169	B	B	B	B	B	A	B	1A	C.III
s1263	PI 532454	Landrace	'Tai xing hei dou'	China, Jiang Su	32.9412	119.169	A	A	A	A	A	A	B	6A	C.II
s1264	Bin Hai Da Huang Ke Zi	Landrace	NA	China, Jiang Su	32.9412	119.169	B	B	B	B	B	B	A	1A	C.II
s1265	Pei Xian Xiao You Dou -1	Landrace	NA	China, Jiang Su	32.9412	119.169	B	B	A	B	A	A	B	3A	C.II
s1266	Shang Rao Ba Yue Bai	Landrace	NA	China, Jiang Xi	27.2817	116.033	B	B	B	B	B	B	A	1A	C.IV
s1267	Da Huang Zhu	Landrace	NA	China, Jiang Xi	27.2817	116.033
s1268	Xin Yu Da Li Qing	Landrace	NA	China, Jiang Xi	27.2817	116.033	B	B	B	B	B	B	B	0A	C.IV
s1269	PI 391586	Landrace	P'ing ting hsiang	China, Liao Ning	40.8047	122.781	B	B	A	B	A	A	A	4A	C.I
s1270	PI 602492	Landrace	'Liao dou 12'	China, Liao Ning	40.8047	122.781	B	B	A	A	A	A	A	5A	C.I
s1271	PI 91164	Landrace	6619	China, Liao Ning	40.8047	122.781	A	A	A	A	A	A	A	7A	C.I
s1272	PI 88502	Landrace	Ryoryuao	China, Liao Ning	40.8047	122.781	B	A	B	B	A	A	B	3A	C.I
s1273	Xiong 99-8	Landrace	NA	China, Liao Ning	40.8047	122.781	B	B	A	A	A	A	A	5A	C.I
s1274	PI 464914 B	Landrace	(Dan Dou 3)	China, Liao Ning	40.8047	122.781	B	A	A	A	B	A	A	5A	C.I
s1275	PI 88306	Landrace	5695	China, Liao Ning	40.8047	122.781	B	B	A	A	A	A	A	5A	C.I
s1276	PI 88486	Landrace	Kaigen's Kingenzu	China, Liao Ning	40.8047	122.781	B	A	A	A	A	A	B	5A	C.I
s1277	PI 470224	Landrace	Shen Nong 7224	China, Liao Ning	40.8047	122.781	B	A	A	A	A	A	A	6A	C.I
s1278	PI 458511	Landrace	Kai Yu No. 3	China, Liao Ning	40.8047	122.781	B	B	A	A	A	A	A	5A	C.I
s1279	Bai Qi Ying Ge Dou	Landrace	NA	China, Liao Ning	40.8047	122.781	B	B	B	B	A	A	A	3A	C.I
s1280	Da Li Hei Dou -2	Landrace	NA	China, Liao Ning	40.8047	122.781	B	B	A	A	A	A	A	5A	C.I
s1281	Tie Jia Zi	Landrace	NA	China, Liao Ning	40.8047	122.781	A	A	A	A	A	A	A	7A	C.I
s1282	PI 54608-1	Landrace	No. 48	China, Liao Ning	40.8047	122.781	B	B	B	B	A	A	B	2A	C.I
s1283	Mao Yan Dou	Landrace	NA	China, Liao Ning	40.8047	122.781	B	A	A	A	A	A	A	6A	C.I
s1284	PI 88302-1	Landrace	5691	China, Liao Ning	40.8047	122.781	B	A	B	A	A	A	A	5A	C.I
s1285	PI 88352	Landrace	Kingen	China, Liao Ning	40.8047	122.781	B	A	A	A	A	A	A	6A	C.I
s1286	PI 88300	Landrace	5689	China, Liao Ning	40.8047	122.781	B	B	A	A	A	A	A	5A	C.I
s1287	PI 88351	Landrace	Selection No. 3	China, Liao Ning	40.8047	122.781	B	A	A	B	A	A	A	5A	C.I
s1288	PI 91165	Landrace	6620	China, Liao Ning	40.8047	122.781	B	B	A	B	A	A	A	4A	C.I
s1289	PI 88458	Landrace	Kokuzu	China, Liao Ning	40.8047	122.781	B	A	B	B	A	A	A	4A	C.I
s1290	PI 567372 B	Landrace	(Ying nan huang dou)	China, Ning Xia	38.7967	106.672	B	B	A	B	A	B	A	3A	C.II
s1291	PI 567366 A	Landrace	Wu tong shu huang dou	China, Ning Xia	38.7967	106.672	B	A	A	B	A	B	A	4A	C.II
s1292	PI 567366 B	Landrace	(Wu tong shu huang dou)	China, Ning Xia	38.7967	106.672	B	A	A	B	B	B	B	2A	C.II
s1293	Shang Nan Ba Yue Zao	Landrace	NA	China, Shaan Xi	34.8807	110.01	B	B	A	B	A	A	B	3A	C.II
s1294	Jiang Huang Dou	Landrace	NA	China, Shaan Xi	34.8807	110.01	B	A	B	B	B	B	B	1A	C.II
s1295	Hui Cha Xiao Huang Dou	Landrace	NA	China, Shaan Xi	34.8807	110.01	B	A	B	B	B	A	B	2A	C.II
s1296	PI 567388	Landrace	Huang huai dou	China, Shaan Xi	34.8807	110.01	B	A	A	B	B	B	A	3A	C.II
s1297	Zao Shu Hei Dou	Landrace	NA	China, Shaan Xi	34.8807	110.01	B	B	A	B	B	A	A	3A	C.II
s1298	PI 567526	Landrace	Cao si li	China, Shan Dong	36.6002	118.967	B	A	B	B	B	A	B	2A	C.II
s1299	PI 567601	Landrace	Xiao tie jiao	China, Shan Dong	36.6002	118.967	B	A	A	B	A	A	A	5A	C.II
s1300	PI 567522 B	Landrace	(Bai mi lan)	China, Shan Dong	36.6002	118.967	B	B	A	A	B	B	B	2A	C.II
s1301	PI 567555	Landrace	Kai guo lan	China, Shan Dong	36.6002	118.967	B	A	A	B	B	A	A	4A	C.II
s1302	PI 567557	Landrace	Li huang dou	China, Shan Dong	36.6002	118.967	B	A	A	B	B	A	B	3A	C.II
s1303	PI 567524	Landrace	Ba yue mang	China, Shan Dong	36.6002	118.967	B	B	A	B	A	B	A	3A	C.II
s1304	Feng Shou Huang	Landrace	NA	China, Shan Dong	36.6002	118.967	B	B	A	A	B	B	A	3A	C.II
s1305	Ping Ding Hei -1	Landrace	NA	China, Shan Dong	36.6002	118.967	B	A	A	B	A	B	B	3A	C.II
s1306	Wen Deng Xiao Gun Long Zhu	Landrace	NA	China, Shan Dong	36.6002	118.967	B	A	A	B	A	B	B	3A	C.II
s1307	PI 567586 A	Landrace	San hua cao	China, Shan Dong	36.6002	118.967	B	A	B	B	B	A	B	2A	C.II
s1308	PI 567552	Landrace	Huang si li	China, Shan Dong	36.6002	118.967	B	A	A	B	B	A	A	4A	C.II
s1309	Ning Yang Jiao Zi Dou	Landrace	NA	China, Shan Dong	36.6002	118.967
s1310	Er Li Hei Dou	Landrace	NA	China, Shan Dong	36.6002	118.967	B	A	A	B	A	B	B	3A	C.II
s1311	Wen Feng No.7	Landrace	NA	China, Shan Dong	36.6002	118.967	B	A	A	B	A	B	B	3A	C.II
s1312	PI 518719	Landrace	'Lu dou No. 7'	China, Shan Dong	36.6002	118.967	B	A	A	B	B	B	B	2A	C.II
s1313	Ji Shan Hei Pi Lv Da Dou	Landrace	NA	China, Shan Xi	37.6596	112.4	B	B	A	A	A	A	B	4A	C.II
s1314	PI 567437	Landrace	Hei zui dou	China, Shan Xi	37.6596	112.4	B	B	A	B	A	A	A	4A	C.II
s1315	PI 567465	Landrace	Tian e dou	China, Shan Xi	37.6596	112.4	B	B	A	B	A	A	B	3A	C.II
s1316	Da Hei Dou -2	Landrace	NA	China, Shan Xi	37.6596	112.4	B	B	A	B	A	A	A	4A	C.II
s1317	PI 567455	Landrace	Huang yuan dou	China, Shan Xi	37.6596	112.4	B	A	A	B	B	B	A	3A	C.II
s1318	Can Si Dou	Landrace	NA	China, Shan Xi	37.6596	112.4	B	A	A	B	B	A	A	4A	C.II
s1319	Nong Jia Zhong	Landrace	NA	China, Shan Xi	37.6596	112.4	B	A	A	B	B	B	B	2A	C.II
s1320	Liu Shi Ri Bai Dou	Landrace	NA	China, Shan Xi	37.6596	112.4	B	A	A	B	A	B	A	4A	C.II
s1321	PI 574476 B	Landrace	(Fen dou 16)	China, Shan Xi	37.6596	112.4	B	A	A	B	B	A	B	3A	C.II
s1322	Ji Shan Zhen Zhu Xiao Hei Dou	Landrace	NA	China, Shan Xi	37.6596	112.4	B	B	B	B	A	B	B	1A	C.II
s1323	Lv Gun Dou	Landrace	NA	China, Shan Xi	37.6596	112.4	B	B	A	B	B	B	B	1A	C.II
s1324	Yang Yan Dou	Landrace	NA	China, Shan Xi	37.6596	112.4	B	B	B	B	B	B	B	0A	C.II
s1325	He Hei Dou	Landrace	NA	China, Shan Xi	37.6596	112.4	B	B	A	B	B	B	A	2A	C.II
s1326	Dong Shan No.69	Landrace	NA	China, Shan Xi	37.6596	112.4	A	A	A	B	A	A	B	5A	C.II
s1327	Xing Xian Bai Da Dou	Landrace	NA	China, Shan Xi	37.6596	112.4	B	A	A	B	B	B	B	2A	C.II
s1328	Xing Xian Hui Pi Zhi Hei Dou	Landrace	NA	China, Shan Xi	37.6596	112.4	B	A	A	B	B	B	B	2A	C.II
s1329	Pu Dou No.451	Landrace	NA	China, Shan Xi	37.6596	112.4	B	B	B	B	B	B	B	0A	C.II
s1330	Jin Shan Cha Mo Shi Dou	Landrace	NA	China, Shang Hai	31.2243	121.477	B	B	A	B	B	A	A	3A	C.III
s1331	PI 594508	Landrace	Jiang se dou	China, Si Chuan	30.1794	102.947	B	B	B	B	A	A	B	2A	C.IV
s1332	PI 587983 A	Landrace	Zhuang zhuang dou	China, Si Chuan	30.1794	102.947	B	A	B	B	B	B	B	1A	C.IV
s1333	PI 588027 C	Landrace	(Da huang ke)	China, Si Chuan	30.1794	102.947	B	B	B	B	B	A	B	1A	C.IV
s1334	Peng Shan Huang Ke Zi -3	Landrace	NA	China, Si Chuan	30.1794	102.947
s1335	PI 594448 B	Landrace	'(Guang han hei dou)'	China, Si Chuan	30.1794	102.947	B	B	B	B	B	B	B	0A	C.IV
s1336	Han Yuan Ba Li Xiao Hei Dou	Landrace	NA	China, Si Chuan	30.1794	102.947	B	A	B	B	A	B	B	2A	C.IV
s1337	Ba Zhong Tian Kan Dou	Landrace	NA	China, Si Chuan	30.1794	102.947	B	A	B	B	A	B	B	2A	C.IV
s1338	PI 588033 C	Landrace	(Xiao bai dou No. 1)	China, Si Chuan	30.1794	102.947	B	B	B	B	B	B	B	0A	C.IV
s1339	PI 594443	Landrace	Wan yuan tian kan dou	China, Si Chuan	30.1794	102.947	B	B	B	B	B	A	B	1A	C.IV
s1340	PI 594501 B	Landrace	'(Hei dou zi)'	China, Si Chuan	30.1794	102.947	B	A	B	B	B	B	B	1A	C.IV
s1341	PI 594465	Landrace	Zao ji mu rou dou	China, Si Chuan	30.1794	102.947	B	B	B	B	B	A	B	1A	C.IV
s1342	Shi Fang Luo Si Dou	Landrace	NA	China, Si Chuan	30.1794	102.947	B	B	B	B	B	B	B	0A	C.IV
s1343	Qiong Lai You Jiang Hei Dou	Landrace	NA	China, Si Chuan	30.1794	102.947	B	B	B	B	A	B	A	2A	C.IV
s1344	Wu Yan Wo	Landrace	NA	China, Si Chuan	30.1794	102.947	B	B	B	B	B	B	A	1A	C.IV
s1345	Zao Jiao Dou	Landrace	NA	China, Si Chuan	30.1794	102.947	B	A	B	B	A	A	B	3A	C.IV
s1346	Qu Xian Ba Yue Huang	Landrace	NA	China, Si Chuan	30.1794	102.947	B	B	B	B	B	A	B	1A	C.IV
s1347	PI 594462	Landrace	He dong huang dou	China, Si Chuan	30.1794	102.947
s1348	Ceng Jia Lv Huang Dou	Landrace	NA	China, Si Chuan	30.1794	102.947	B	B	B	B	B	B	B	0A	C.IV
s1349	Da Huang Dou -3	Landrace	NA	China, Si Chuan	30.1794	102.947	B	B	B	B	A	B	B	1A	C.IV
s1350	Zi Zhong Liu Yue Huang	Landrace	NA	China, Si Chuan	30.1794	102.947	B	A	A	B	A	B	A	4A	C.IV
s1351	Pi Xian Da San Jiao	Landrace	NA	China, Si Chuan	30.1794	102.947	B	B	B	B	B	B	B	0A	C.IV
s1352	PI 504482	Landrace	AVRDC 22	China, Tai Wan	24.7333	121.083	B	B	B	B	A	B	B	1A	C.VI
s1353	PI 475813 B	Landrace	NA	China, Xin Jiang	41.7584	84.9443	B	B	A	A	A	A	B	4A	C.I
s1354	Ma Lan Zao Cha Dou	Landrace	NA	China, Yun Nan	25.1825	101.863	B	A	B	B	B	A	B	2A	C.V
s1355	Xuan Za	Landrace	NA	China, Yun Nan	25.1825	101.863	B	A	A	B	B	B	B	2A	C.V
s1356	PI 556949	Landrace	Ke feng No. 1	China, Zhe Jiang	29.1101	120.489	B	A	A	B	A	A	A	5A	C.IV
s1357	PI 153290	Landrace	Altonagaard A1	Denmark	56.2301	11.5425	A	B	A	A	B	A	A	5A	Other.country
s1358	PI 347561	Landrace	Novosadska BR-3	Former Serbia and Monteneg	44.2108	20.9224	B	A	A	B	A	A	A	5A	Other.country
s1359	PI 438373	Landrace	Ruska Zluta	Former Serbia and Monteneg	44.2108	20.9224	A	A	A	A	A	A	B	6A	Other.country
s1360	PI 438313	Landrace	Brun hatif Ronest	France	46.2193	2.0517
s1361	PI 417527	Landrace	Hispida A Grain Juane	France	46.2193	2.0517	A	A	A	A	A	A	A	7A	Other.country
s1362	PI 438324	Landrace	Jauneuni	France	46.2193	2.0517	A	A	A	A	A	A	A	7A	Other.country
s1363	PI 153286	Landrace	N-27 (787)	France	46.2193	2.0517	A	A	A	A	A	A	A	7A	Other.country
s1364	PI 189897	Landrace	Rouest 71	France	46.2193	2.0517	A	A	A	A	A	A	B	6A	Other.country
s1365	PI 189911	Landrace	Ried 528	France	46.2193	2.0517	A	A	A	B	A	A	A	6A	Other.country
s1366	PI 153317	Landrace	Onze Novembre	France	46.2193	2.0517	A	A	A	B	A	A	A	6A	Other.country
s1367	PI 189930	Landrace	Mandchurische	France	46.2193	2.0517	B	B	A	A	A	A	A	5A	Other.country
s1368	PI 189946	Landrace	Tubingen	France	46.2193	2.0517	A	A	B	A	A	A	A	6A	Other.country
s1369	PI 567201 D	Landrace	GL2595/Orig.	Georgia	42.3208	43.3577	B	A	B	B	A	A	A	4A	Other.country
s1370	PI 404161	Landrace	Mocinabe 7	Georgia	42.3208	43.3577	B	A	B	A	B	A	B	3A	Other.country
s1371	PI 372419	Landrace	Pappelsdorf	Germany	51.1758	10.4541	A	B	A	A	A	A	A	6A	Other.country
s1372	PI 189917	Landrace	Nordeutsche Gelbe	Germany	51.1758	10.4541	A	A	A	A	A	A	A	7A	Other.country
s1373	PI 290125	Landrace	Gelbe Riesen	Germany	51.1758	10.4541	A	A	A	A	A	A	A	7A	Other.country
s1374	PI 438326	Landrace	Poppelsdorf 238	Germany	51.1758	10.4541	A	A	B	B	A	A	A	5A	Other.country
s1375	PI 189882	Landrace	Dieckmanns Helgelb	Germany	51.1758	10.4541	A	A	A	A	A	A	A	7A	Other.country
s1376	PI 507349	Landrace	Toiku 118 (Toyosuzu)	Japan	43.4391	142.576	A	A	A	A	A	A	A	7A	J
s1377	PI 379559 C	Landrace	(Komagi dadacha)	Japan	NA	NA
s1378	PI 205090	Landrace	Sango-Waso	Japan	NA	NA
s1379	PI 506874	Landrace	Kawanagare	Japan	NA	NA
s1380	PI 317335	Landrace	Koganejiro	Japan	43.4391	142.576	A	A	B	B	A	A	A	5A	J
s1381	PI 506800 A	Landrace	Iwahin kuro 2	Japan	NA	NA
s1382	PI 229330	Landrace	Kanegawawase	Japan	NA	NA
s1383	PI 507108	Landrace	Ogasawara zairai	Japan	NA	NA
s1384	PI 507064	Landrace	N-B(D)	Japan	NA	NA
s1385	PI 417344	Landrace	Shoufuku 1	Japan	NA	NA
s1386	PI 507286 C	Landrace	(Shirosaya 1)	Japan	NA	NA
s1387	PI 416917	Landrace	Hazenomi daizu	Japan	NA	NA
s1388	PI 506801 B	Landrace	(Iwahin kuro 4)	Japan	NA	NA
s1389	PI 417202	Landrace	Obaka hikari	Japan	NA	NA
s1390	PI 507408	Landrace	Tousan 69	Japan	NA	NA
s1391	PI 507531	Landrace	Waseshu (2)	Japan	NA	NA
s1392	PI 507396	Landrace	Tousan 58	Japan	NA	NA
s1393	PI 417269	Landrace	Santou shin tikukan	Japan	NA	NA
s1394	PI 594208	Landrace	Kosuzu	Japan	NA	NA
s1395	PI 507245	Landrace	Shinanojiri zairai	Japan	NA	NA
s1396	PI 416996	Landrace	Kantou 38	Japan	NA	NA
s1397	PI 507093	Landrace	Ninohe zairai	Japan	NA	NA
s1398	PI 507063	Landrace	N-B(C)	Japan	NA	NA
s1399	PI 507182	Landrace	Rikuu 22	Japan	NA	NA
s1400	PI 196160	Landrace	Ooyachi-2	Japan	NA	NA
s1401	PI 507189 B	Landrace	(Rokugatsu daizu)	Japan	NA	NA
s1402	PI 506862	Landrace	Karikei 86	Japan	NA	NA
s1403	PI 507167 B	Landrace	(Rikuu 3)	Japan	NA	NA
s1404	PI 417298	Landrace	Shimokawa	Japan	NA	NA
s1405	PI 417023	Landrace	Kimusume	Japan	NA	NA
s1406	PI 417162	Landrace	Mizukugari	Japan	NA	NA
s1407	PI 417140	Landrace	Masshokutou roshiyashu	Japan	NA	NA
s1408	PI 416757	Landrace	Aka ban	Japan	NA	NA
s1409	PI 506711 A	Landrace	Hadaka daizu	Japan	NA	NA
s1410	PI 507065	Landrace	N-B (Katsuge)	Japan	NA	NA
s1411	PI 85665	Landrace	Hokkaido Kuro Daizu	Japan	35.5092	139.77	A	A	A	A	A	A	A	7A	J
s1412	PI 416937	Landrace	Houjaku Kuwazu	Japan	NA	NA
s1413	PI 80825	Landrace	Nagazuki	Japan	39.657	140.274	B	A	B	B	A	A	B	3A	J
s1414	PI 417167	Landrace	Mumou hadaka	Japan	NA	NA
s1415	PI 594319	Landrace	Yuuhime	Japan	NA	NA
s1416	PI 196150	Landrace	Chuseihadaka	Japan	NA	NA
s1417	PI 417168	Landrace	Mumou madara	Japan	NA	NA
s1418	PI 507095 A	Landrace	Nioi mame	Japan	NA	NA
s1419	PI 417139	Landrace	Masshokutou (Kou 503)	Japan	NA	NA
s1420	PI 423870	Landrace	Tokachi hadaka	Japan	43.4391	142.576	B	A	B	B	B	A	A	3A	J
s1421	PI 506573	Landrace	Aoyagi	Japan	NA	NA
s1422	PI 594156	Landrace	Chuusei hadaka	Japan	NA	NA
s1423	PI 416756	Landrace	Aka aota 5	Japan	NA	NA
s1424	PI 507153	Landrace	Ou kei 15	Japan	NA	NA
s1425	PI 417324 A	Landrace	Shiro mame	Japan	NA	NA
s1426	PI 86449	Landrace	Shiheigo Kuroheso	Japan, Akita	39.5736	140.416	B	A	A	A	A	A	A	6A	J
s1427	PI 86482-1	Landrace	Toyonaga	Japan, Akita	39.5736	140.416	B	A	A	A	A	A	A	6A	J
s1428	PI 378682 B	Landrace	NA	Japan, Akita	39.5736	140.416	B	B	B	B	A	A	A	3A	J
s1429	PI 86449-2	Landrace	(Shiheigo Kuroheso)	Japan, Akita	39.5736	140.416	B	A	A	B	A	A	A	5A	J
s1430	PI 64747	Landrace	No. 28	Japan, Fukushima	37.4596	139.841	B	A	B	A	A	A	B	4A	J
s1431	Bei Jian Bai	Landrace	NA	Japan, Hokkaido	42.8728	142.441	B	A	B	B	B	A	A	3A	J
s1432	PI 507565	Landrace	'Yukinoshita'	Japan, Hokkaido	42.8728	142.441
s1433	PI 86111	Landrace	Taishodaizu	Japan, Hokkaido	42.8728	142.441	B	A	B	B	A	A	A	4A	J
s1434	PI 423869	Landrace	Tenpoku wase	Japan, Hokkaido	42.8728	142.441	B	A	A	A	A	A	A	6A	J
s1435	PI 86022	Landrace	Ao Tsurunoko	Japan, Hokkaido	42.8728	142.441	B	A	B	B	A	B	B	2A	J
s1436	PI 593970	Landrace	Oosodeno mai	Japan, Hokkaido	42.8728	142.441	B	A	B	B	B	A	B	2A	J
s1437	PI 81031-2	Landrace	(Banseiosayada Mame)	Japan, Hokkaido	42.8728	142.441	B	A	A	A	A	A	B	5A	J
s1438	PI 80841	Landrace	Niuchan	Japan, Iwate	39.7	141.25
s1439	PI 80488-1	Landrace	Eda Mame Uase Chaurame	Japan, Kanagawa	35.587	139.345	A	A	B	A	A	B	A	5A	J
s1440	PI 84979	Landrace	Shakkin Nashi	Japan, Saitama	35.9156	139.649	B	A	B	B	B	B	B	1A	J
s1441	PI 85014	Landrace	Kindaizu	Japan, Saitama	35.9156	139.649	B	A	B	B	B	A	B	2A	J
s1442	PI 86153	Landrace	Hongoku	Japan, Shizuoka	35.1096	138.325	B	B	B	B	A	B	A	2A	J
s1443	PI 226589	Landrace	Tochigi No. 3	Japan, Tochigi	36.6774	139.809
s1444	PI 132217	Landrace	No. E. 59	Netherlands	52.213	5.27937	B	A	B	B	A	A	B	3A	Other.country
s1445	PI 153233	Landrace	Ras 89	Netherlands	52.213	5.27937	A	A	B	B	A	A	B	4A	Other.country
s1446	PI 154196	Landrace	No. 51	Netherlands	52.213	5.27937
s1447	PI 603157	Landrace	GL 2625 /96	North Korea	NA	NA
s1448	PI 603914	Landrace	Samsu	North Korea	NA	NA
s1449	PI 438304 A	Landrace	VIR 2962	North Korea	NA	NA
s1450	PI 438296	Landrace	A-110	North Korea	NA	NA
s1451	PI 424302	Landrace	KAS 304-9	North Korea	NA	NA
s1452	PI 398621	Landrace	KAS 390-12	North Korea	NA	NA
s1453	PI 424222 A	Landrace	KAS 131-7	North Korea	NA	NA
s1454	PI 486355	Landrace	SS74185	North Korea	NA	NA
s1455	PI 96786	Landrace	935	North Korea	NA	NA
s1456	PI 91729	Landrace	Kokaitu	North Korea, Pyongyang	39.0291	125.742	B	B	A	A	A	A	A	5A	K
s1457	PI 90208	Landrace	Komujonkon	North Korea, Pyongyang	39.0291	125.742	B	A	B	B	A	A	B	3A	K
s1458	PI 159925-2	Landrace	Glycine H	Peru, Lima	-12.0266	-76.9878	B	B	B	B	B	B	A	1A	Other.country
s1459	PI 361066 A	Landrace	F. 56-17	Romania	45.9419	25.0201
s1460	PI 361117	Landrace	Ucrainca	Romania	45.9419	25.0201	A	A	A	B	A	A	A	6A	Other.country
s1461	PI 361067	Landrace	F. 61-309	Romania	45.9419	25.0201	A	A	A	A	A	A	A	7A	Other.country
s1462	PI 476345	Landrace	Aurika	Romania, Moldova	47.3131	26.0774	B	A	A	A	A	A	A	6A	Other.country
s1463	PI 404151	Landrace	Biruinca 12	Romania, Moldova	47.3131	26.0774	A	A	A	B	B	B	A	4A	Other.country
s1464	PI 437098	Landrace	DV-2407/2-1	Russian Federation	NA	NA
s1465	PI 437109 C	Landrace	VIR 243	Russian Federation	NA	NA
s1466	PI 507697	Landrace	'Ranniaja 10'	Russian Federation	NA	NA
s1467	PI 437110 A	Landrace	VIR 244	Russian Federation	NA	NA
s1468	PI 347552 B	Landrace	(Visocostebelnaia)	Russian Federation	NA	NA
s1469	PI 437145 B	Landrace	(DVIZ-13-563)	Russian Federation, Federation Khabarovsk	48.4969	135.132	A	A	B	A	A	A	A	6A	R
s1470	PI 437392	Landrace	Ussurijscaja 461	Russian Federation, Federation Primorye	45	135	A	B	A	A	A	A	A	6A	R
s1471	PI 437336 A	Landrace	DV-2411	Russian Federation, Federation Primorye	45	135	B	B	A	B	A	A	A	4A	R
s1472	PI 437478	Landrace	VIR 389	Russian Federation, Federation Primorye	45	135	A	A	B	A	B	A	A	5A	R
s1473	PI 437336 B	Landrace	(DV-2411)	Russian Federation, Federation Primorye	45	135	B	B	A	B	A	A	A	4A	R
s1474	PI 437381 B	Landrace	(Ussurijscaja 434)	Russian Federation, Federation Primorye	45	135	A	A	A	B	A	A	A	6A	R
s1475	PI 437425	Landrace	Ussurijscaja 545	Russian Federation, Federation Primorye	45	135	B	A	A	A	A	A	B	5A	R
s1476	PI 437434 A	Landrace	Ussurijscaja 564	Russian Federation, Federation Primorye	45	135	A	A	A	B	A	A	A	6A	R
s1477	PI 437512	Landrace	VIR 3926	Russian Federation, Federation Primorye	45	135	A	A	A	B	A	A	B	5A	R
s1478	PI 437359	Landrace	Ussurijscaja 64	Russian Federation, Federation Primorye	45	135	A	A	A	A	A	A	A	7A	R
s1479	PI 437373	Landrace	Ussurijscaja 245	Russian Federation, Federation Primorye	45	135	A	A	A	B	A	A	B	5A	R
s1480	PI 437324	Landrace	DV-28	Russian Federation, Federation Primorye	45	135
s1481	PI 458018	Landrace	KAS 100-1-1	South Korea	37.5639	126.974	B	A	B	B	B	A	B	2A	K
s1482	PI 82544	Landrace	Chankon	South Korea	37.9851	126.473	B	B	B	B	A	A	B	2A	K
s1483	PI 458021	Landrace	KAS 101-3-1	South Korea	37.5639	126.974	B	B	B	B	A	A	B	2A	K
s1484	PI 85021	Landrace	Hoten Shirome	South Korea	39.0291	125.742	B	A	B	A	A	A	A	5A	K
s1485	PI 399073	Landrace	NA	South Korea, Chungchong Nam	36.5373	126.794	B	B	B	B	A	A	B	2A	K
s1486	PI 423826 B	Landrace	KAS 362-5	South Korea, Chungchong Nam	36.5373	126.794	B	A	B	B	A	A	A	4A	K
s1487	PI 423808 B	Landrace	KAS 331-4	South Korea, Chungchong Nam	36.5373	126.794	B	B	B	B	B	A	B	1A	K
s1488	PI 340034	Landrace	NA	South Korea, Jeolla Nam	34.6961	126.498	B	B	B	B	B	B	B	0A	K
s1489	PI 458236 A	Landrace	KAS 576-7	South Korea, Jeolla Nam	34.6961	126.498	B	B	B	A	B	A	B	2A	K
s1490	PI 458227	Landrace	KAS 574-7	South Korea, Jeolla Nam	34.6961	126.498
s1491	PI 458230 B	Landrace	KAS 574-10	South Korea, Jeolla Nam	34.6961	126.498	B	B	B	B	A	A	A	3A	K
s1492	PI 408017	Landrace	KAS 548-10	South Korea, Jeolla Nam	34.6961	126.498	B	A	B	A	B	A	B	3A	K
s1493	PI 458189 A	Landrace	KAS 544-26	South Korea, Jeolla Nam	34.6961	126.498	B	A	B	B	B	B	A	2A	K
s1494	PI 508296 H	Landrace	(Kumjong kong or Maeju kong)	South Korea, Jeolla Nam	34.6961	126.498	B	A	B	B	A	A	B	3A	K
s1495	PI 424406 B	Landrace	KAS 530-17	South Korea, Jeolla Puk	35.8167	127.117	B	A	B	B	B	A	B	2A	K
s1496	PI 407877 C	Landrace	KAERI 511-11	South Korea, Jeolla Puk	35.8167	127.117	B	A	B	B	A	A	B	3A	K
s1497	PI 407906	Landrace	KAS 530-4	South Korea, Jeolla Puk	35.8167	127.117	B	A	B	B	B	A	B	2A	K
s1498	PI 458177	Landrace	KAS 530-22	South Korea, Jeolla Puk	35.8167	127.117	B	B	B	A	B	A	A	3A	K
s1499	PI 424247 A	Landrace	KAS 200-40	South Korea, Kangwon	37.8665	128.248	B	A	B	B	A	A	A	4A	K
s1500	PI 458067 A	Landrace	KAS 234-6	South Korea, Kangwon	37.8665	128.248	B	B	B	B	A	A	B	2A	K
s1501	PI 398890	Landrace	KLS 202	South Korea, Kangwon	37.8665	128.248	B	B	B	B	A	A	B	2A	K
s1502	PI 458061 A	Landrace	KAS 233-14	South Korea, Kangwon	37.8665	128.248
s1503	PI 458060 B	Landrace	KAS 233-13	South Korea, Kangwon	37.8665	128.248	B	B	B	B	B	A	B	1A	K
s1504	PI 458040	Landrace	KAS 210-19	South Korea, Kangwon	37.8665	128.248	B	A	B	B	A	B	A	3A	K
s1505	PI 509076	Landrace	KAS 235-15	South Korea, Kangwon	37.8665	128.248	B	A	B	A	B	A	B	3A	K
s1506	PI 458105	Landrace	KAS 244-2	South Korea, Kangwon	37.8665	128.248	B	A	B	A	B	A	A	4A	K
s1507	PI 423789	Landrace	KAS 236-6	South Korea, Kangwon	37.8665	128.248	B	A	B	A	B	A	B	3A	K
s1508	PI 458087	Landrace	KAS 240-7	South Korea, Kangwon	37.8665	128.248	B	A	B	B	B	A	A	3A	K
s1509	PI 83945-4	Landrace	(Dairyu Tsurunoko)	South Korea, Kyonggi	37.284	127.12	A	A	A	B	A	A	A	6A	K
s1510	PI 458030	Landrace	KAS 172-11-1	South Korea, Kyonggi	37.284	127.12	B	B	B	A	B	A	B	2A	K
s1511	PI 442012 A	Landrace	KAS 160-10	South Korea, Kyonggi	37.284	127.12	B	B	B	A	A	A	B	3A	K
s1512	PI 398322	Landrace	KAS 181-5	South Korea, Kyonggi	37.284	127.12	B	B	B	B	A	A	B	2A	K
s1513	PI 398299	Landrace	KAS 173-6	South Korea, Kyonggi	37.284	127.12	B	A	B	A	B	A	B	3A	K
s1514	PI 64698	Landrace	Kuro Sato Daizu	South Korea, Kyonggi	37.284	127.12	B	B	B	B	B	A	B	1A	K
s1515	PI 84594	Landrace	S-17	South Korea, Kyonggi	37.284	127.12	B	A	A	A	A	B	B	4A	K
s1516	PI 398261	Landrace	KAS 170-3	South Korea, Kyonggi	37.284	127.12	B	B	B	B	A	A	B	2A	K
s1517	PI 407818 A	Landrace	NA	South Korea, Kyonggi	37.284	127.12	B	A	B	A	B	A	B	3A	K
s1518	PI 424529	Landrace	KAS 622-12	South Korea, Kyongsang Nam	35.1816	128.391	B	A	B	A	B	A	B	3A	K
s1519	PI 458299	Landrace	KAS 609-1	South Korea, Kyongsang Nam	35.1816	128.391	B	A	B	B	B	A	B	2A	K
s1520	PI 408211 A	Landrace	KAS 600-10-2	South Korea, Kyongsang Nam	35.1816	128.391	B	A	B	A	B	A	B	3A	K
s1521	PI 594022	Landrace	Duyoukong	South Korea, Kyongsang Nam	35.1816	128.391	A	B	A	A	A	A	B	5A	K
s1522	PI 408222 C	Landrace	KAS 603-2	South Korea, Kyongsang Nam	35.1816	128.391	B	A	B	B	A	B	B	2A	K
s1523	PI 408196 B	Landrace	KAS 600-1	South Korea, Kyongsang Nam	35.1816	128.391	B	A	B	B	B	B	B	1A	K
s1524	PI 408197 A	Landrace	KAS 600-2	South Korea, Kyongsang Nam	35.1816	128.391	B	B	B	A	A	A	B	3A	K
s1525	PI 424547	Landrace	KAS 632-22	South Korea, Kyongsang Puk	35.6847	128.75	B	B	B	B	B	A	B	1A	K
s1526	PI 408230	Landrace	KAS 604-6-1	South Korea, Pusan	35.1645	129.072	B	B	B	B	A	A	B	2A	K
s1527	PI 398183	Landrace	KAS 100-4-2	South Korea, Seoul	37.5639	126.974	B	A	A	A	A	A	A	6A	K
s1528	PI 470929	Landrace	'Bravalla'	Sweden	62.033	17.3786	B	A	A	A	A	B	A	5A	Other.country
s1529	PI 437525	Landrace	Belotsercovscaja	Ukraine	48.3359	31.1788	B	A	A	A	A	A	A	6A	Other.country
s1530	PI 438496 A	Landrace	Peking	United States	NA	NA
s1531	PI 438504 A	Landrace	VIR 24a	United States	NA	NA
s1532	PI 438487	Landrace	Chesnut	United States	NA	NA
s1533	PI 438499	Landrace	Sobol 170	United States	NA	NA
s1534	PI 438503 C	Landrace	(Wu Dow)	United States	NA	NA
s1535	FC31409	Landrace	NA	Unknown	NA	NA
s1536	Du Na Ji Ka	Landrace	NA	Unknown	NA	NA
s1537	Mandarin(Cttawa)	Landrace	NA	Unknown	NA	NA
s1538	Duo Ma Ka .Tuo Li Sa	Landrace	NA	Unknown	NA	NA
s1539	PI 86301	Landrace	NA	Unknown	NA	NA
s1540	Mukden	Landrace	NA	China, Liao Ning	40.8047	122.781
s1541	PI 606421	Landrace	Tan yen hat den	Vietnam	15.7939	105.91	B	B	B	B	A	B	B	1A	Other.country
s1542	PI 605831 A	Landrace	Sample 96	Vietnam, Ha Giang	22.7792	104.963	B	B	B	B	A	B	B	1A	Other.country
s1543	PI 605845 A	Landrace	Sample 114	Vietnam, Ha Giang	22.7792	104.963	B	B	B	B	A	A	B	2A	Other.country
s1544	PI 605817 B	Landrace	Sample 81	Vietnam, Ha Giang	22.7792	104.963	B	B	B	B	A	A	B	2A	Other.country
s1545	Ba Xi No.9	Improved cultivar	NA	Brazil	NA	NA
s1546	Ba Xi -13	Improved cultivar	NA	Brazil	NA	NA
s1547	PI 548646	Improved cultivar	'RCAT Alliance'	Canada	49.304	-84.7384
s1548	PI 548642	Improved cultivar	'Maple Donovan'	Canada	49.304	-84.7384	A	A	A	B	A	A	A	6A	Other.country
s1549	Maple Amber	Improved cultivar	NA	Canada, Ontario	49.304	-84.7384	B	A	A	A	A	A	A	6A	Other.country
s1550	Maple Ridge	Improved cultivar	NA	Canada, Ontario	49.304	-84.7384	B	A	A	A	A	A	A	6A	Other.country
s1551	Maple Presto	Improved cultivar	NA	Canada, Ontario	49.304	-84.7384	B	A	A	A	A	A	A	6A	Other.country
s1552	Maple Arrow	Improved cultivar	NA	Canada, Ontario	49.304	-84.7384	B	A	A	A	A	A	A	6A	Other.country
s1553	PI 567787	Improved cultivar	'OAC Vision'	Canada, Ontario	49.304	-84.7384	B	A	A	A	A	A	A	6A	Other.country
s1554	PI 548398	Improved cultivar	'Pagoda'	Canada, Ontario	49.304	-84.7384	A	A	A	B	A	A	A	6A	Other.country
s1555	You 96-3	Improved cultivar	NA	China	NA	NA
s1556	Xin Tao He Dou	Improved cultivar	NA	China	NA	NA
s1557	You 0776	Improved cultivar	NA	China	NA	NA
s1558	Li Di Dou No.1 -2	Improved cultivar	NA	China	NA	NA
s1559	Xi Xuan No.19	Improved cultivar	NA	China	NA	NA
s1560	Zhi Jin San Jia Huang Dou	Improved cultivar	NA	China	NA	NA
s1561	Xi Ke No.1	Improved cultivar	NA	China	NA	NA
s1562	You 9632	Improved cultivar	NA	China	NA	NA
s1563	Bian Jing Dou	Improved cultivar	NA	China	NA	NA
s1564	Yi Ning San Jing Huang Dou	Improved cultivar	NA	China	NA	NA
s1565	Wan Dou No.2	Improved cultivar	NA	China	NA	NA
s1566	Yang Chun Xiao Li	Improved cultivar	NA	China	NA	NA
s1567	Bian Jing Dou No.3	Improved cultivar	NA	China	NA	NA
s1568	Mi No.95	Improved cultivar	NA	China	NA	NA
s1569	SN Zao Huang No.4	Improved cultivar	NA	China	NA	NA
s1570	Ke S1043	Improved cultivar	NA	China	NA	NA
s1571	Dou Guan No.1	Improved cultivar	NA	China	NA	NA
s1572	Shi Pin No.735	Improved cultivar	NA	China	NA	NA
s1573	Ye Xuan No.157	Improved cultivar	NA	China	NA	NA
s1574	Gun Huang No.1	Improved cultivar	NA	China	NA	NA
s1575	You 9631	Improved cultivar	NA	China	NA	NA
s1576	Yuan Dou No.1	Improved cultivar	NA	China	NA	NA
s1577	Qing Yuan Xiao Qing Dou	Improved cultivar	NA	China	NA	NA
s1578	Jin Yuan -1	Improved cultivar	NA	China	NA	NA
s1579	SN Zao Huang No.2	Improved cultivar	NA	China	NA	NA
s1580	Bi Dou No.2	Improved cultivar	NA	China	NA	NA
s1581	PI 612754	Improved cultivar	ZY 645	China	NA	NA
s1582	Zhuan Da Dou No.1	Improved cultivar	NA	China	NA	NA
s1583	Zhong Nong Shi -1	Improved cultivar	NA	China	NA	NA
s1584	Da Bei Nong	Improved cultivar	NA	China	NA	NA
s1585	Jian No.31	Improved cultivar	NA	China	NA	NA
s1586	Tu Mo Shi Dou	Improved cultivar	NA	China	NA	NA
s1587	11 Nian Sou Ji -1	Improved cultivar	NA	China	NA	NA
s1588	Bian Jing -1	Improved cultivar	NA	China	NA	NA
s1589	Xi Huang Dou -9	Improved cultivar	NA	China	NA	NA
s1590	09 Nian Sou Ji -1	Improved cultivar	NA	China	NA	NA
s1591	Bian Jing -2	Improved cultivar	NA	China	NA	NA
s1592	Li Di Dou No.1 -1	Improved cultivar	NA	China	NA	NA
s1593	Jin Yuan No.1	Improved cultivar	NA	China	NA	NA
s1594	Peking Mt Strain	Improved cultivar	NA	China	NA	NA
s1595	Hai No.6088	Improved cultivar	NA	China	NA	NA
s1596	Wan Dou No.32	Improved cultivar	NA	China, An Hui	32.0236	117.266	B	B	B	B	A	A	B	2A	C.II
s1597	Wan Dou No.15 -1	Improved cultivar	NA	China, An Hui	32.0236	117.266	B	B	B	B	A	B	A	2A	C.II
s1598	Chu Dou No.1	Improved cultivar	NA	China, An Hui	32.0236	117.266	B	B	B	B	B	B	B	0A	C.III
s1599	Wan Dou No.14	Improved cultivar	NA	China, An Hui	32.0236	117.266	B	B	A	A	A	B	B	3A	C.II
s1600	Wan Dou No.35	Improved cultivar	NA	China, An Hui	32.0236	117.266	B	B	A	A	A	B	A	4A	C.II
s1601	Wo Dou No.5	Improved cultivar	NA	China, An Hui	32.0236	117.266	B	B	B	A	A	B	B	2A	C.II
s1602	Wan Xiu 2156	Improved cultivar	NA	China, An Hui	32.0236	117.266	B	A	B	B	A	B	B	2A	C.II
s1603	Wan Xiu 5717	Improved cultivar	NA	China, An Hui	32.0236	117.266	B	B	A	A	A	B	B	3A	C.II
s1604	Wan Dou No.31	Improved cultivar	NA	China, An Hui	32.0236	117.266	B	A	A	B	A	B	B	3A	C.II
s1605	Wan Dou No.21 -1	Improved cultivar	NA	China, An Hui	32.0236	117.266	A	A	A	B	A	B	B	4A	C.II
s1606	Fei Dong Huang Da Dou	Improved cultivar	NA	China, An Hui	32.0236	117.266	B	B	B	B	B	B	B	0A	C.III
s1607	Bu 9012	Improved cultivar	NA	China, An Hui	32.0236	117.266	B	A	A	B	A	B	B	3A	C.II
s1608	Bu 85-53-21	Improved cultivar	NA	China, An Hui	32.0236	117.266	B	B	B	B	A	B	B	1A	C.II
s1609	Wan Dou No.16	Improved cultivar	NA	China, An Hui	32.0236	117.266	B	B	A	B	A	A	B	3A	C.II
s1610	Bu 9363	Improved cultivar	NA	China, An Hui	32.0236	117.266
s1611	Bu 8223-34-2	Improved cultivar	NA	China, An Hui	32.0236	117.266	B	A	B	B	A	B	B	2A	C.II
s1612	Wan Dou No.21 -2	Improved cultivar	NA	China, An Hui	32.0236	117.266	A	A	A	B	A	B	B	4A	C.II
s1613	Bu 8223-34-1	Improved cultivar	NA	China, An Hui	32.0236	117.266	B	A	B	B	A	A	B	3A	C.II
s1614	Bu 9277 A	Improved cultivar	NA	China, An Hui	32.0236	117.266	B	B	B	B	A	B	B	1A	C.II
s1615	Bu 9765	Improved cultivar	NA	China, An Hui	32.0236	117.266	B	B	B	B	A	B	B	1A	C.II
s1616	Bu 9027 A	Improved cultivar	NA	China, An Hui	32.0236	117.266	B	B	B	B	A	B	B	1A	C.II
s1617	Bu 97211-76	Improved cultivar	NA	China, An Hui	32.0236	117.266	B	B	B	B	A	B	B	1A	C.II
s1618	Wan Dou No.39	Improved cultivar	NA	China, An Hui	32.0236	117.266	B	B	B	B	A	B	A	2A	C.II
s1619	Wan Dou No.37	Improved cultivar	NA	China, An Hui	32.0236	117.266	B	B	A	A	A	B	A	4A	C.II
s1620	Wan Dou No.36	Improved cultivar	NA	China, An Hui	32.0236	117.266	B	B	B	B	A	A	B	2A	C.II
s1621	Wan Dou No.15 -2	Improved cultivar	NA	China, An Hui	32.0236	117.266	B	B	B	B	B	B	B	0A	C.II
s1622	Wan Dou 21116	Improved cultivar	NA	China, An Hui	32.0236	117.266	B	B	B	B	A	B	B	1A	C.II
s1623	Wan 21116	Improved cultivar	NA	China, An Hui	32.0236	117.266
s1624	Wan 20001	Improved cultivar	NA	China, An Hui	32.0236	117.266	B	B	B	B	A	B	B	1A	C.II
s1625	Fu Dou No.16	Improved cultivar	NA	China, An Hui	32.0236	117.266	B	A	B	B	A	B	B	2A	C.II
s1626	Zhong Dou No.43 -1	Improved cultivar	NA	China, Bei Jing	39.9389	116.397	B	B	B	B	B	B	B	0A	C.II
s1627	Zhong Dou No.8	Improved cultivar	NA	China, Bei Jing	39.9389	116.397	B	B	B	B	A	B	A	2A	C.II
s1628	Ke Feng No.28	Improved cultivar	NA	China, Bei Jing	39.9389	116.397
s1629	Zhong Dou No.29 -2	Improved cultivar	NA	China, Bei Jing	39.9389	116.397	B	B	B	B	A	B	B	1A	C.II
s1630	Zhong Dou No.40	Improved cultivar	NA	China, Bei Jing	39.9389	116.397	B	B	B	B	B	B	B	0A	C.II
s1631	Zhong Huang No.74	Improved cultivar	NA	China, Bei Jing	39.9389	116.397	B	B	B	A	A	B	A	3A	C.II
s1632	Zhong Dou No.30	Improved cultivar	NA	China, Bei Jing	39.9389	116.397
s1633	Zhong Dou No.32	Improved cultivar	NA	China, Bei Jing	39.9389	116.397
s1634	Zhong Huang No.70	Improved cultivar	NA	China, Bei Jing	39.9389	116.397
s1635	Zhong Dou No.41	Improved cultivar	NA	China, Bei Jing	39.9389	116.397	B	A	B	B	A	B	A	3A	C.II
s1636	Zhong Huang No.51	Improved cultivar	NA	China, Bei Jing	39.9389	116.397	B	B	A	A	A	A	A	5A	C.II
s1637	Jing Huang No.1	Improved cultivar	NA	China, Bei Jing	39.9389	116.397	B	B	A	A	A	B	A	4A	C.II
s1638	Ke Feng No.34	Improved cultivar	NA	China, Bei Jing	39.9389	116.397	B	B	A	B	A	A	B	3A	C.II
s1639	Ke Feng No.36	Improved cultivar	NA	China, Bei Jing	39.9389	116.397	B	B	A	B	A	A	B	3A	C.II
s1640	Zao Shu No.15	Improved cultivar	NA	China, Bei Jing	39.9389	116.397	A	A	A	B	A	A	A	6A	C.II
s1641	Ke 8502	Improved cultivar	NA	China, Bei Jing	39.9389	116.397	B	B	A	B	A	A	A	4A	C.II
s1642	Zhong Dou No.39	Improved cultivar	NA	China, Bei Jing	39.9389	116.397	B	B	B	B	B	A	A	2A	C.II
s1643	Tian Long No.1 -2	Improved cultivar	NA	China, Bei Jing	39.9389	116.397	B	B	B	B	B	A	A	2A	C.II
s1644	Zhong Dou No.29 -1	Improved cultivar	NA	China, Bei Jing	39.9389	116.397	B	A	B	B	B	A	B	2A	C.II
s1645	Ke Feng No.37	Improved cultivar	NA	China, Bei Jing	39.9389	116.397	B	B	A	B	A	B	B	2A	C.II
s1646	Zhong Huang No.79 -1	Improved cultivar	NA	China, Bei Jing	39.9389	116.397	A	B	B	A	A	A	A	5A	C.II
s1647	Tian Long No.1 -1	Improved cultivar	NA	China, Bei Jing	39.9389	116.397
s1648	Zhong Huang No.22 -1	Improved cultivar	NA	China, Bei Jing	39.9389	116.397	B	A	B	A	A	A	A	5A	C.II
s1649	Ke Xin No.5	Improved cultivar	NA	China, Bei Jing	39.9389	116.397	B	A	A	B	A	B	A	4A	C.II
s1650	Zhong Ye No.2 -1	Improved cultivar	NA	China, Bei Jing	39.9389	116.397	B	A	B	A	A	A	A	5A	C.II
s1651	Tian Long No.2 -1	Improved cultivar	NA	China, Bei Jing	39.9389	116.397	B	B	B	B	B	A	A	2A	C.II
s1652	Zhong Zuo No.015	Improved cultivar	NA	China, Bei Jing	39.9389	116.397	A	B	A	A	A	A	A	6A	C.II
s1653	Zhong Huang No.29	Improved cultivar	NA	China, Bei Jing	39.9389	116.397	B	A	A	B	A	A	B	4A	C.II
s1654	Zhong Huang No.7	Improved cultivar	NA	China, Bei Jing	39.9389	116.397	B	A	B	A	A	A	B	4A	C.II
s1655	Zhong Zuo J8012	Improved cultivar	NA	China, Bei Jing	39.9389	116.397	B	A	A	A	A	B	A	5A	C.II
s1656	You Bian No.31	Improved cultivar	NA	China, Bei Jing	39.9389	116.397	B	B	A	B	A	A	B	3A	C.II
s1657	Yan Qing Yin	Improved cultivar	NA	China, Bei Jing	39.9389	116.397	B	B	A	B	A	B	B	2A	C.II
s1658	Zhong Zuo J9331	Improved cultivar	NA	China, Bei Jing	39.9389	116.397	A	A	A	A	A	A	A	7A	C.II
s1659	Ke Feng No.17	Improved cultivar	NA	China, Bei Jing	39.9389	116.397	B	B	A	B	A	A	A	4A	C.II
s1660	Zhong Huang No.42	Improved cultivar	NA	China, Bei Jing	39.9389	116.397	B	A	A	A	A	B	A	5A	C.II
s1661	Zhong Huang No.64	Improved cultivar	NA	China, Bei Jing	39.9389	116.397	B	B	A	B	A	A	A	4A	C.II
s1662	Zhong Huang No.37	Improved cultivar	NA	China, Bei Jing	39.9389	116.397	B	B	B	B	A	A	A	3A	C.II
s1663	Ke Dou No.7	Improved cultivar	NA	China, Bei Jing	39.9389	116.397	B	A	B	B	A	A	B	3A	C.II
s1664	Zhong Dou No.27 -2	Improved cultivar	NA	China, Bei Jing	39.9389	116.397	A	B	B	A	A	A	A	5A	C.II
s1665	Zao Shu No.1	Improved cultivar	NA	China, Bei Jing	39.9389	116.397	B	A	A	A	A	A	B	5A	C.II
s1666	Zhong Huang No.18 -2	Improved cultivar	NA	China, Bei Jing	39.9389	116.397
s1667	You Bian No.32	Improved cultivar	NA	China, Bei Jing	39.9389	116.397	B	B	A	B	A	A	B	3A	C.II
s1668	Zhong Huang No.47	Improved cultivar	NA	China, Bei Jing	39.9389	116.397	A	A	A	A	A	A	B	6A	C.II
s1669	Zhong Huang No.56	Improved cultivar	NA	China, Bei Jing	39.9389	116.397	B	A	A	A	B	B	A	4A	C.II
s1670	Zhong Huang No.57	Improved cultivar	NA	China, Bei Jing	39.9389	116.397	B	A	A	B	A	B	A	4A	C.II
s1671	Zhong Huang No.63	Improved cultivar	NA	China, Bei Jing	39.9389	116.397	B	B	A	B	A	A	A	4A	C.II
s1672	Zhong Pin 0353672	Improved cultivar	NA	China, Bei Jing	39.9389	116.397	B	A	A	B	A	A	A	5A	C.II
s1673	Zhong Zuo No.983	Improved cultivar	NA	China, Bei Jing	39.9389	116.397	B	B	A	A	A	A	B	4A	C.II
s1674	Zhong Ke 1299	Improved cultivar	NA	China, Bei Jing	39.9389	116.397	A	A	A	A	A	A	A	7A	C.II
s1675	Zhong Pin 035366	Improved cultivar	NA	China, Bei Jing	39.9389	116.397	B	B	A	B	A	B	B	2A	C.II
s1676	Zhong Huang No.62	Improved cultivar	NA	China, Bei Jing	39.9389	116.397	B	A	A	A	A	A	A	6A	C.II
s1677	Zhong Huang No.52	Improved cultivar	NA	China, Bei Jing	39.9389	116.397	A	A	A	A	A	A	A	7A	C.II
s1678	Zhong Dou No.5	Improved cultivar	NA	China, Bei Jing	39.9389	116.397	B	B	B	B	B	B	A	1A	C.II
s1679	Zhong Huang No.59	Improved cultivar	NA	China, Bei Jing	39.9389	116.397	B	B	A	A	A	A	A	5A	C.II
s1680	Zhong Huang No.46	Improved cultivar	NA	China, Bei Jing	39.9389	116.397	B	B	A	B	A	A	A	4A	C.II
s1681	Zhong Huang No.26	Improved cultivar	NA	China, Bei Jing	39.9389	116.397	B	B	A	A	A	A	B	4A	C.II
s1682	Zhong Huang No.68	Improved cultivar	NA	China, Bei Jing	39.9389	116.397	A	A	A	A	A	A	A	7A	C.II
s1683	Zhong Zuo 969512	Improved cultivar	NA	China, Bei Jing	39.9389	116.397	B	B	A	B	A	B	B	2A	C.II
s1684	Ke Xi 302113	Improved cultivar	NA	China, Bei Jing	39.9389	116.397	B	B	A	B	A	A	B	3A	C.II
s1685	Zhong Huang No.21	Improved cultivar	NA	China, Bei Jing	39.9389	116.397	B	B	A	A	A	A	A	5A	C.II
s1686	Zhong Huang No.60	Improved cultivar	NA	China, Bei Jing	39.9389	116.397	B	A	A	B	A	B	A	4A	C.II
s1687	Zhong Zuo No.105	Improved cultivar	NA	China, Bei Jing	39.9389	116.397	A	B	A	B	A	A	A	5A	C.II
s1688	Jing No.283	Improved cultivar	NA	China, Bei Jing	39.9389	116.397	B	A	A	B	A	B	A	4A	C.II
s1689	Zhong Huang No.33	Improved cultivar	NA	China, Bei Jing	39.9389	116.397	B	B	A	A	A	A	A	5A	C.II
s1690	Zhong Huang No.75	Improved cultivar	NA	China, Bei Jing	39.9389	116.397	A	B	A	A	A	A	A	6A	C.II
s1691	Ke Xi Xuan No.19	Improved cultivar	NA	China, Bei Jing	39.9389	116.397	B	A	A	A	A	A	B	5A	C.II
s1692	Zhong Huang No.45	Improved cultivar	NA	China, Bei Jing	39.9389	116.397	A	B	A	A	A	A	A	6A	C.II
s1693	Zhong Huang No.23	Improved cultivar	NA	China, Bei Jing	39.9389	116.397	B	B	A	A	A	A	B	4A	C.II
s1694	Zhong Huang No.27	Improved cultivar	NA	China, Bei Jing	39.9389	116.397	B	B	A	A	A	A	A	5A	C.II
s1695	Zhong Huang No.54	Improved cultivar	NA	China, Bei Jing	39.9389	116.397	B	B	A	A	A	A	A	5A	C.II
s1696	Ke Yu No.75	Improved cultivar	NA	China, Bei Jing	39.9389	116.397	A	A	B	A	B	A	A	5A	C.II
s1697	Ke Xi 7821	Improved cultivar	NA	China, Bei Jing	39.9389	116.397	A	A	A	B	A	A	B	5A	C.II
s1698	Zao Shu No.4	Improved cultivar	NA	China, Bei Jing	39.9389	116.397	B	B	B	B	A	A	B	2A	C.II
s1699	Zhong Pin 95-5383	Improved cultivar	NA	China, Bei Jing	39.9389	116.397	A	A	A	B	A	A	A	6A	C.II
s1700	Zhong Zuo 916014	Improved cultivar	NA	China, Bei Jing	39.9389	116.397	B	B	A	A	A	A	A	5A	C.II
s1701	Zhong Zuo J8023	Improved cultivar	NA	China, Bei Jing	39.9389	116.397	A	A	A	A	A	A	B	6A	C.II
s1702	Zhong Dou No.27 -1	Improved cultivar	NA	China, Bei Jing	39.9389	116.397
s1703	Ke Xin No.7	Improved cultivar	NA	China, Bei Jing	39.9389	116.397	A	A	A	A	A	A	A	7A	C.II
s1704	Zhong Ye No.2 -2	Improved cultivar	NA	China, Bei Jing	39.9389	116.397	B	B	B	B	A	A	A	3A	C.II
s1705	Zhong Huang No.4 -2	Improved cultivar	NA	China, Bei Jing	39.9389	116.397	B	A	A	A	A	A	B	5A	C.II
s1706	Zhong Zuo J-44	Improved cultivar	NA	China, Bei Jing	39.9389	116.397	B	B	A	A	A	A	A	5A	C.II
s1707	Zhong Huang No.36	Improved cultivar	NA	China, Bei Jing	39.9389	116.397	B	B	A	A	A	A	A	5A	C.II
s1708	Zhong Zuo 96-954	Improved cultivar	NA	China, Bei Jing	39.9389	116.397	A	A	B	A	A	A	A	6A	C.II
s1709	Zhong Huang	Improved cultivar	NA	China, Bei Jing	39.9389	116.397	B	A	A	A	A	B	A	5A	C.II
s1710	Zhong Huang No.53	Improved cultivar	NA	China, Bei Jing	39.9389	116.397	B	B	A	A	A	A	A	5A	C.II
s1711	Zhong Zuo No.8	Improved cultivar	NA	China, Bei Jing	39.9389	116.397	B	A	A	A	A	B	B	4A	C.II
s1712	Zhong Pin No.662	Improved cultivar	NA	China, Bei Jing	39.9389	116.397	B	A	A	A	A	B	B	4A	C.II
s1713	Zhong Huang No.18 -1	Improved cultivar	NA	China, Bei Jing	39.9389	116.397	B	A	A	B	A	B	B	3A	C.II
s1714	Zhong Huang No.16	Improved cultivar	NA	China, Bei Jing	39.9389	116.397	B	A	A	B	A	A	A	5A	C.II
s1715	Ke Xin No.3 -2011	Improved cultivar	NA	China, Bei Jing	39.9389	116.397	B	A	B	B	A	A	A	4A	C.II
s1716	Zhong Zuo No.02	Improved cultivar	NA	China, Bei Jing	39.9389	116.397	B	B	A	A	A	A	A	5A	C.II
s1717	Zhong Pin Da Hei Dou	Improved cultivar	NA	China, Bei Jing	39.9389	116.397	B	A	B	B	A	A	A	4A	C.II
s1718	Zhong Dou No.28	Improved cultivar	NA	China, Bei Jing	39.9389	116.397	B	B	B	B	A	B	B	1A	C.II
s1719	Zhong Zuo 00-683	Improved cultivar	NA	China, Bei Jing	39.9389	116.397	B	B	A	B	A	A	A	4A	C.II
s1720	Zhong Pin 035412	Improved cultivar	NA	China, Bei Jing	39.9389	116.397	B	A	A	A	A	B	B	4A	C.II
s1721	Zhong Huang No.79 -2	Improved cultivar	NA	China, Bei Jing	39.9389	116.397	A	B	B	A	A	B	A	4A	C.II
s1722	Zhong Huang No.15	Improved cultivar	NA	China, Bei Jing	39.9389	116.397	B	A	A	A	A	A	A	6A	C.II
s1723	Zhong Huang No.25	Improved cultivar	NA	China, Bei Jing	39.9389	116.397	B	A	A	B	A	A	B	4A	C.II
s1724	You Chu No.4	Improved cultivar	NA	China, Bei Jing	39.9389	116.397	B	B	A	B	A	A	B	3A	C.II
s1725	Zhong Huang No.22 -2	Improved cultivar	NA	China, Bei Jing	39.9389	116.397	B	A	B	A	A	A	A	5A	C.II
s1726	Zhong Huang No.13 -2	Improved cultivar	NA	China, Bei Jing	39.9389	116.397	B	B	B	B	A	B	B	1A	C.II
s1727	Quan Dou No.937	Improved cultivar	NA	China, Fu Jian	25.9207	118.29	B	A	B	B	B	B	A	2A	C.IV
s1728	Fu Dou No.310	Improved cultivar	NA	China, Fu Jian	25.9207	118.29	B	B	A	B	A	A	B	3A	C.IV
s1729	Fu An Qing Dou	Improved cultivar	NA	China, Fu Jian	25.9207	118.29	B	B	B	B	A	B	B	1A	C.IV
s1730	Quan Bian No.11	Improved cultivar	NA	China, Fu Jian	25.9207	118.29
s1731	Long Huang No.1	Improved cultivar	NA	China, Gan Su	37.6946	100.526	B	A	A	B	A	A	A	5A	C.II
s1732	Long Huang No.2	Improved cultivar	NA	China, Gan Su	37.6946	100.526	A	B	A	A	A	A	B	5A	C.II
s1733	Long Huang No.3	Improved cultivar	NA	China, Gan Su	37.6946	100.526	A	B	A	A	A	A	A	6A	C.II
s1734	Hua Xia No.3 -1	Improved cultivar	NA	China, Guang Dong	22.8642	113.487	B	A	A	A	B	A	B	4A	C.IV
s1735	Hua Chun No.1	Improved cultivar	NA	China, Guang Dong	22.8642	113.487	B	A	B	A	B	B	B	2A	C.IV
s1736	Hua Chun No.6	Improved cultivar	NA	China, Guang Dong	22.8642	113.487	B	A	B	B	A	B	B	2A	C.IV
s1737	Hua Chun No.3	Improved cultivar	NA	China, Guang Dong	22.8642	113.487	B	A	B	B	A	A	B	3A	C.IV
s1738	Hua Xia No.3 -2	Improved cultivar	NA	China, Guang Dong	22.8642	113.487	B	A	A	A	B	B	B	3A	C.VI
s1739	Hua Xia No.9	Improved cultivar	NA	China, Guang Dong	22.8642	113.487	B	A	A	B	B	B	B	2A	C.IV
s1740	Hua Chun No.5	Improved cultivar	NA	China, Guang Dong	22.8642	113.487	B	A	A	B	A	A	A	5A	C.VI
s1741	Hua Xia No.5	Improved cultivar	NA	China, Guang Dong	22.8642	113.487	B	A	A	A	B	A	B	4A	C.VI
s1742	Hua Xia No.1	Improved cultivar	NA	China, Guang Dong	22.8642	113.487	B	A	B	A	A	B	B	3A	C.VI
s1743	Hei Ke Wu Dou	Improved cultivar	NA	China, Guang Dong	22.8642	113.487	B	B	B	B	B	B	B	0A	C.VI
s1744	Yue Chun 03-4	Improved cultivar	NA	China, Guang Dong	22.8642	113.487	B	A	B	A	B	B	B	2A	C.VI
s1745	Hua Xia No.2	Improved cultivar	NA	China, Guang Dong	22.8642	113.487	B	A	B	B	A	A	B	3A	C.IV
s1746	Hua Chun No.2	Improved cultivar	NA	China, Guang Dong	22.8642	113.487	B	B	B	B	A	A	B	2A	C.VI
s1747	Gui Chun No.8 -2	Improved cultivar	NA	China, Guang Xi	23.642	108.256	B	B	B	B	A	B	B	1A	C.IV
s1748	Gui Zao No.2	Improved cultivar	NA	China, Guang Xi	23.642	108.256	B	B	B	B	B	A	B	1A	C.IV
s1749	Gui Chun No.10	Improved cultivar	NA	China, Guang Xi	23.642	108.256	B	B	B	B	B	A	B	1A	C.IV
s1750	Gui Chun No.11	Improved cultivar	NA	China, Guang Xi	23.642	108.256	B	B	B	B	B	A	B	1A	C.IV
s1751	Gui Chun No.2 -1	Improved cultivar	NA	China, Guang Xi	23.642	108.256	B	A	A	A	B	A	B	4A	C.IV
s1752	Liu Dou No.3	Improved cultivar	NA	China, Guang Xi	23.642	108.256	B	B	B	B	B	A	A	2A	C.IV
s1753	Quan Zhou Shi Tang Wu Yue	Improved cultivar	NA	China, Guang Xi	23.642	108.256	B	A	B	B	A	B	B	2A	C.VI
s1754	Gui Chun No.3	Improved cultivar	NA	China, Guang Xi	23.642	108.256	B	B	B	B	B	A	B	1A	C.IV
s1755	Gui Chun No.4	Improved cultivar	NA	China, Guang Xi	23.642	108.256	B	B	B	B	B	B	A	1A	C.IV
s1756	Gui Xia No.2	Improved cultivar	NA	China, Guang Xi	23.642	108.256	B	A	A	A	B	A	B	4A	C.VI
s1757	Xing An 08-094	Improved cultivar	NA	China, Guang Xi	23.642	108.256	B	A	B	B	A	A	A	4A	C.VI
s1758	Gui Xia No.5	Improved cultivar	NA	China, Guang Xi	23.642	108.256	B	A	B	A	B	B	B	2A	C.IV
s1759	Gui Xia No.3	Improved cultivar	NA	China, Guang Xi	23.642	108.256
s1760	Gui Xia No.1	Improved cultivar	NA	China, Guang Xi	23.642	108.256	B	A	B	B	B	B	A	2A	C.IV
s1761	Qian Dou No.2	Improved cultivar	NA	China, Gui Zhou	26.9197	106.6	B	B	B	B	B	B	B	0A	C.V
s1762	An Shun Bai Jiao Dou	Improved cultivar	NA	China, Gui Zhou	26.9197	106.6
s1763	Qian Dou No.10	Improved cultivar	NA	China, Gui Zhou	26.9197	106.6	B	A	A	B	B	A	B	3A	C.V
s1764	Ji Dou No.6	Improved cultivar	NA	China, He Bei	39.334	116.669
s1765	Shi H013	Improved cultivar	NA	China, He Bei	39.334	116.669	A	A	A	B	A	A	A	6A	C.II
s1766	Nong Da Dou No.2	Improved cultivar	NA	China, He Bei	39.334	116.669	B	B	A	B	A	A	A	4A	C.II
s1767	Cang Dou No.9	Improved cultivar	NA	China, He Bei	39.334	116.669	B	A	B	A	A	A	A	5A	C.II
s1768	Shi Dou No.8 -1	Improved cultivar	NA	China, He Bei	39.334	116.669	A	A	A	B	A	A	A	6A	C.I
s1769	Ji Dou No.4	Improved cultivar	NA	China, He Bei	39.334	116.669	A	A	A	B	A	A	A	6A	C.II
s1770	Han Dou No.5 *	Improved cultivar	NA	China, He Bei	39.334	116.669	A	B	A	A	A	B	A	5A	C.II
s1771	Cang Dou No.4	Improved cultivar	NA	China, He Bei	39.334	116.669	A	A	A	A	A	A	A	7A	C.II
s1772	Cang Dou No.7	Improved cultivar	NA	China, He Bei	39.334	116.669	B	A	A	A	A	A	A	6A	C.II
s1773	Bao Dou No.3	Improved cultivar	NA	China, He Bei	39.334	116.669	A	B	B	B	A	A	A	4A	C.II
s1774	Ji Dou No.22	Improved cultivar	NA	China, He Bei	39.334	116.669	A	A	A	A	A	A	A	7A	C.II
s1775	Zhong Huang No.69	Improved cultivar	NA	China, He Bei	39.334	116.669	B	B	A	A	A	A	A	5A	C.II
s1776	Yi Dou No.2	Improved cultivar	NA	China, He Bei	39.334	116.669
s1777	Han 7005	Improved cultivar	NA	China, He Bei	39.334	116.669	A	B	A	B	A	A	B	4A	C.II
s1778	Cang Dou No.6	Improved cultivar	NA	China, He Bei	39.334	116.669	B	A	A	A	A	A	A	6A	C.II
s1779	Han No.605	Improved cultivar	NA	China, He Bei	39.334	116.669	A	A	A	A	A	B	A	6A	C.II
s1780	Han 803352	Improved cultivar	NA	China, He Bei	39.334	116.669	A	A	A	A	A	A	A	7A	C.II
s1781	Ji 5421	Improved cultivar	NA	China, He Bei	39.334	116.669	B	B	A	B	A	B	B	2A	C.II
s1782	Shi Dou No.4 -1	Improved cultivar	NA	China, He Bei	39.334	116.669	B	A	A	A	A	A	B	5A	C.I
s1783	Ji Dou No.13	Improved cultivar	NA	China, He Bei	39.334	116.669	A	B	A	B	A	A	A	5A	C.II
s1784	Han Dan Dou No.5	Improved cultivar	NA	China, He Bei	39.334	116.669	A	B	A	A	A	A	A	6A	C.II
s1785	Ji Wu Xing No.1	Improved cultivar	NA	China, He Bei	39.334	116.669	A	A	A	A	A	A	A	7A	C.II
s1786	Ji Dou No.9 -3 L-2	Improved cultivar	NA	China, He Bei	39.334	116.669	A	A	A	A	A	A	A	7A	C.II
s1787	Ji Dou 12-2,3	Improved cultivar	NA	China, He Bei	39.334	116.669	B	A	B	B	A	A	A	4A	C.II
s1788	Zhong Hei Dou No.42	Improved cultivar	NA	China, He Bei	39.334	116.669	B	B	B	B	B	B	A	1A	C.II
s1789	Zhong Dou No.43 -2	Improved cultivar	NA	China, He Bei	39.334	116.669	B	B	B	B	B	B	B	0A	C.II
s1790	Shi Dou No.8 -2	Improved cultivar	NA	China, He Bei	39.334	116.669	A	A	A	B	A	A	A	6A	C.II
s1791	Shi Dou No.7	Improved cultivar	NA	China, He Bei	39.334	116.669	A	A	A	B	A	A	A	6A	C.II
s1792	Shi Dou No.4 -2	Improved cultivar	NA	China, He Bei	39.334	116.669	A	A	A	A	A	A	A	7A	C.II
s1793	Ji Dou No.17 -2	Improved cultivar	NA	China, He Bei	39.334	116.669	A	A	A	A	A	A	A	7A	C.II
s1794	Han Dou No.5 -2	Improved cultivar	NA	China, He Bei	39.334	116.669	A	B	A	A	A	A	A	6A	C.II
s1795	E Dou No.10	Improved cultivar	NA	China, He Bei	39.334	116.669	B	B	B	B	B	B	B	0A	C.II
s1796	Cheng Dou No.6	Improved cultivar	NA	China, He Bei	39.334	116.669	B	A	A	B	A	A	A	5A	C.II
s1797	Cang Dou No.10 -2	Improved cultivar	NA	China, He Bei	39.334	116.669	A	A	B	A	A	A	A	6A	C.II
s1798	NS 1260	Improved cultivar	NA	China, He Nan	33.8745	113.506	B	B	B	B	B	A	B	1A	C.II
s1799	Zheng 91107	Improved cultivar	NA	China, He Nan	33.8745	113.506
s1800	Hua Dou No.20	Improved cultivar	NA	China, He Nan	33.8745	113.506	B	A	B	B	A	B	B	2A	C.II
s1801	Zhou 01772	Improved cultivar	NA	China, He Nan	33.8745	113.506
s1802	Shang 951099	Improved cultivar	NA	China, He Nan	33.8745	113.506	B	A	A	B	B	A	B	3A	C.II
s1803	Yu Dou No.27	Improved cultivar	NA	China, He Nan	33.8745	113.506	B	A	B	B	A	B	B	2A	C.II
s1804	Ping Dou No.1	Improved cultivar	NA	China, He Nan	33.8745	113.506	B	A	B	B	B	A	B	2A	C.II
s1805	Shang 09401	Improved cultivar	NA	China, He Nan	33.8745	113.506	B	B	B	B	A	B	B	1A	C.II
s1806	Shang Dou No.15	Improved cultivar	NA	China, He Nan	33.8745	113.506	B	A	A	B	B	B	B	2A	C.II
s1807	Yu Dou No.16 -2	Improved cultivar	NA	China, He Nan	33.8745	113.506
s1808	Zheng Zhang Jiao No.14	Improved cultivar	NA	China, He Nan	33.8745	113.506	B	A	A	B	B	B	B	2A	C.II
s1809	Zheng 92116	Improved cultivar	NA	China, He Nan	33.8745	113.506	B	B	A	B	A	B	B	2A	C.II
s1810	Zheng 4066	Improved cultivar	NA	China, He Nan	33.8745	113.506	B	A	B	B	A	A	B	3A	C.II
s1811	Yu Dou No.5	Improved cultivar	NA	China, He Nan	33.8745	113.506	B	A	B	B	A	B	B	2A	C.II
s1812	Zheng No.100	Improved cultivar	NA	China, He Nan	33.8745	113.506	B	A	B	B	A	A	B	3A	C.II
s1813	Zhou 0496	Improved cultivar	NA	China, He Nan	33.8745	113.506	B	B	B	B	A	B	B	1A	C.II
s1814	Yu Dou No.16 -1	Improved cultivar	NA	China, He Nan	33.8745	113.506	B	A	B	B	A	B	B	2A	C.II
s1815	Zheng Dou No.30	Improved cultivar	NA	China, He Nan	33.8745	113.506	B	A	A	B	A	B	B	3A	C.II
s1816	Yu Dou No.6	Improved cultivar	NA	China, He Nan	33.8745	113.506	B	A	A	B	B	A	B	3A	C.II
s1817	Zheng Jiao 9525	Improved cultivar	NA	China, He Nan	33.8745	113.506	B	A	A	B	A	B	B	3A	C.II
s1818	Yu Dou No.3	Improved cultivar	NA	China, He Nan	33.8745	113.506	B	A	A	B	A	A	B	4A	C.II
s1819	Shang Qiu 64-0	Improved cultivar	NA	China, He Nan	33.8745	113.506	B	B	B	B	A	A	B	2A	C.II
s1820	Shang Qiu 1099	Improved cultivar	NA	China, He Nan	33.8745	113.506	B	A	A	B	B	A	B	3A	C.II
s1821	Zhou 022121	Improved cultivar	NA	China, He Nan	33.8745	113.506	B	B	B	B	A	B	A	2A	C.II
s1822	Pu Hai No.10 -1	Improved cultivar	NA	China, He Nan	33.8745	113.506
s1823	Zheng 90007	Improved cultivar	NA	China, He Nan	33.8745	113.506	B	B	B	B	A	B	B	1A	C.II
s1824	Yu Dou No.4	Improved cultivar	NA	China, He Nan	33.8745	113.506	B	B	A	B	A	A	A	4A	C.II
s1825	Yu Dou No.26	Improved cultivar	NA	China, He Nan	33.8745	113.506	B	A	A	B	B	B	B	2A	C.II
s1826	Zheng 99048	Improved cultivar	NA	China, He Nan	33.8745	113.506	B	A	B	B	A	B	B	2A	C.II
s1827	Yu Dou No.13	Improved cultivar	NA	China, He Nan	33.8745	113.506	B	B	B	B	A	B	B	1A	C.II
s1828	Zhou 7327-118	Improved cultivar	NA	China, He Nan	33.8745	113.506	B	A	A	B	B	A	B	3A	C.II
s1829	Zheng 581320	Improved cultivar	NA	China, He Nan	33.8745	113.506	B	A	B	B	A	B	B	2A	C.II
s1830	Yu Dou No.1	Improved cultivar	NA	China, He Nan	33.8745	113.506	B	A	A	B	A	A	B	4A	C.II
s1831	Zhou 96（21）227	Improved cultivar	NA	China, He Nan	33.8745	113.506	B	A	B	B	A	B	B	2A	C.II
s1832	Yu Dou No.19	Improved cultivar	NA	China, He Nan	33.8745	113.506	B	A	B	B	A	A	B	3A	C.II
s1833	Zheng Jiao No.107	Improved cultivar	NA	China, He Nan	33.8745	113.506	B	A	A	B	B	B	B	2A	C.II
s1834	Yu Dou No.29	Improved cultivar	NA	China, He Nan	33.8745	113.506	B	A	A	B	A	B	B	3A	C.II
s1835	Zhou Dou No.16	Improved cultivar	NA	China, He Nan	33.8745	113.506	B	A	B	B	B	A	B	2A	C.II
s1836	Shang Qiu 85225	Improved cultivar	NA	China, He Nan	33.8745	113.506	A	A	A	B	A	B	A	5A	C.II
s1837	Qin Jian No.6	Improved cultivar	NA	China, He Nan	33.8745	113.506	B	B	A	B	A	A	A	4A	C.II
s1838	Zheng 8516	Improved cultivar	NA	China, He Nan	33.8745	113.506
s1839	Zhou Dou 04012	Improved cultivar	NA	China, He Nan	33.8745	113.506	B	A	B	B	A	B	B	2A	C.II
s1840	Shang Qiu 4212	Improved cultivar	NA	China, He Nan	33.8745	113.506	B	B	A	B	A	A	B	3A	C.II
s1841	Zheng 94059	Improved cultivar	NA	China, He Nan	33.8745	113.506
s1842	Zheng 86506	Improved cultivar	NA	China, He Nan	33.8745	113.506	B	A	B	B	A	B	B	2A	C.II
s1843	Zheng No.133	Improved cultivar	NA	China, He Nan	33.8745	113.506
s1844	Zheng 3074	Improved cultivar	NA	China, He Nan	33.8745	113.506	B	A	A	B	A	B	B	3A	C.II
s1845	Zhou 01771	Improved cultivar	NA	China, He Nan	33.8745	113.506	B	B	B	B	B	B	A	1A	C.II
s1846	Yu Dou No.23	Improved cultivar	NA	China, He Nan	33.8745	113.506	B	B	A	B	A	B	B	2A	C.II
s1847	Zhu Dou 9715	Improved cultivar	NA	China, He Nan	33.8745	113.506	B	B	B	B	A	A	B	2A	C.II
s1848	Pu Hai No.10 -2	Improved cultivar	NA	China, He Nan	33.8745	113.506	B	A	B	A	A	A	A	5A	C.II
s1849	Yu Dou No.17	Improved cultivar	NA	China, He Nan	33.8745	113.506	A	A	A	B	A	B	B	4A	C.II
s1850	Zheng 77249	Improved cultivar	NA	China, He Nan	33.8745	113.506	B	A	A	B	A	A	A	5A	C.II
s1851	Yu Dou No.21	Improved cultivar	NA	China, He Nan	33.8745	113.506	B	A	B	B	B	A	B	2A	C.II
s1852	Yu Dou No.15	Improved cultivar	NA	China, He Nan	33.8745	113.506	B	B	A	B	A	B	B	2A	C.II
s1853	Zhou Li No.2	Improved cultivar	NA	China, He Nan	33.8745	113.506	A	A	A	A	A	A	B	6A	C.II
s1854	Zheng No.196 -1	Improved cultivar	NA	China, He Nan	33.8745	113.506	B	A	B	B	A	B	B	2A	C.II
s1855	Zheng 92116-6	Improved cultivar	NA	China, He Nan	33.8745	113.506	B	B	A	B	A	B	B	2A	C.II
s1856	Yu Dou No.20	Improved cultivar	NA	China, He Nan	33.8745	113.506	B	A	A	B	A	A	B	4A	C.II
s1857	Zheng 02060-0-7-2	Improved cultivar	NA	China, He Nan	33.8745	113.506	B	A	B	B	A	B	B	2A	C.II
s1858	Yu Dou No.24	Improved cultivar	NA	China, He Nan	33.8745	113.506	B	B	B	B	A	B	B	1A	C.II
s1859	Zhou 002321	Improved cultivar	NA	China, He Nan	33.8745	113.506	B	A	B	B	B	A	B	2A	C.II
s1860	Zheng Zhou No.126	Improved cultivar	NA	China, He Nan	33.8745	113.506	B	A	A	B	A	A	B	4A	C.II
s1861	Zhu Dou No.19	Improved cultivar	NA	China, He Nan	33.8745	113.506	B	A	B	B	A	B	B	2A	C.II
s1862	Zhou Dou No.23	Improved cultivar	NA	China, He Nan	33.8745	113.506
s1863	Zheng No.196 -2	Improved cultivar	NA	China, He Nan	33.8745	113.506	B	A	B	B	A	B	B	2A	C.II
s1864	Shang Dou 1310	Improved cultivar	NA	China, He Nan	33.8745	113.506
s1865	Pu Dou 857	Improved cultivar	NA	China, He Nan	33.8745	113.506	B	A	A	B	A	A	A	5A	C.II
s1866	Sui Nong No.15	Improved cultivar	NA	China, Hei Long Jiang	48.2667	126.6	B	A	A	A	A	A	A	6A	C.I
s1867	Sui Nong No.8	Improved cultivar	NA	China, Hei Long Jiang	48.2667	126.6	A	A	A	A	A	A	A	7A	C.I
s1868	Kang Xian No.2	Improved cultivar	NA	China, Hei Long Jiang	48.2667	126.6	A	A	A	A	A	A	A	7A	C.I
s1869	Dong Nong No.42	Improved cultivar	NA	China, Hei Long Jiang	48.2667	126.6	A	A	A	A	A	A	B	6A	C.I
s1870	Sui Nong No.20	Improved cultivar	NA	China, Hei Long Jiang	48.2667	126.6	A	A	A	B	A	A	A	6A	C.I
s1871	Xiao Li Dou No.9	Improved cultivar	NA	China, Hei Long Jiang	48.2667	126.6
s1872	Nen Feng No.15	Improved cultivar	NA	China, Hei Long Jiang	48.2667	126.6	A	A	A	A	A	A	A	7A	C.I
s1873	He Feng No.39	Improved cultivar	NA	China, Hei Long Jiang	48.2667	126.6	B	A	A	A	A	A	A	6A	C.I
s1874	Hei He No.27	Improved cultivar	NA	China, Hei Long Jiang	48.2667	126.6	A	A	A	A	A	A	A	7A	C.I
s1875	He Feng No.43	Improved cultivar	NA	China, Hei Long Jiang	48.2667	126.6	A	B	A	A	A	A	A	6A	C.I
s1876	He Feng No.40	Improved cultivar	NA	China, Hei Long Jiang	48.2667	126.6	A	A	A	A	A	A	A	7A	C.I
s1877	He Feng No.45	Improved cultivar	NA	China, Hei Long Jiang	48.2667	126.6	A	A	A	A	A	A	A	7A	C.I
s1878	He Feng No.55	Improved cultivar	NA	China, Hei Long Jiang	48.2667	126.6	B	A	A	A	A	A	A	6A	C.I
s1879	Dong Nong No.48	Improved cultivar	NA	China, Hei Long Jiang	48.2667	126.6	A	A	A	B	A	A	A	6A	C.I
s1880	He Feng No.29	Improved cultivar	NA	China, Hei Long Jiang	48.2667	126.6	B	B	A	B	A	A	A	4A	C.I
s1881	Hei He No.43 *	Improved cultivar	NA	China, Hei Long Jiang	48.2667	126.6	A	A	A	A	A	A	A	7A	C.I
s1882	Dong Nong No.53	Improved cultivar	NA	China, Hei Long Jiang	48.2667	126.6	A	A	A	B	A	A	A	6A	C.I
s1883	Ken Feng No.23	Improved cultivar	NA	China, Hei Long Jiang	48.2667	126.6	A	B	A	A	A	A	A	6A	C.I
s1884	Hei Nong No.33	Improved cultivar	NA	China, Hei Long Jiang	48.2667	126.6	A	A	A	A	A	A	A	7A	C.I
s1885	Ken Feng No.11	Improved cultivar	NA	China, Hei Long Jiang	48.2667	126.6	B	A	A	A	A	A	A	6A	C.I
s1886	Feng Shou No.2	Improved cultivar	NA	China, Hei Long Jiang	48.2667	126.6
s1887	Bei Dou No.49	Improved cultivar	NA	China, Hei Long Jiang	48.2667	126.6
s1888	Feng Shou No.17	Improved cultivar	NA	China, Hei Long Jiang	48.2667	126.6	B	A	A	A	A	A	A	6A	C.I
s1889	Dong Nong No.49	Improved cultivar	NA	China, Hei Long Jiang	48.2667	126.6	A	A	A	A	A	A	A	7A	C.I
s1890	Hei Nong No.63	Improved cultivar	NA	China, Hei Long Jiang	48.2667	126.6	A	A	A	A	A	A	A	7A	C.I
s1891	Feng Shou No.10	Improved cultivar	NA	China, Hei Long Jiang	48.2667	126.6	B	A	A	A	A	A	A	6A	C.I
s1892	He Feng No.50	Improved cultivar	NA	China, Hei Long Jiang	48.2667	126.6	A	A	A	A	A	A	A	7A	C.I
s1893	Hei He No.18	Improved cultivar	NA	China, Hei Long Jiang	48.2667	126.6	B	A	A	A	A	A	A	6A	C.I
s1894	Sui Nong No.4	Improved cultivar	NA	China, Hei Long Jiang	48.2667	126.6	A	A	A	B	A	A	A	6A	C.I
s1895	Ken Feng No.7	Improved cultivar	NA	China, Hei Long Jiang	48.2667	126.6	B	A	A	A	A	A	A	6A	C.I
s1896	Ken Feng No.9	Improved cultivar	NA	China, Hei Long Jiang	48.2667	126.6	A	A	A	A	A	A	A	7A	C.I
s1897	Ken Feng No.10	Improved cultivar	NA	China, Hei Long Jiang	48.2667	126.6	B	A	A	A	A	A	A	6A	C.I
s1898	Nen Feng No.18	Improved cultivar	NA	China, Hei Long Jiang	48.2667	126.6
s1899	Hei He No.7	Improved cultivar	NA	China, Hei Long Jiang	48.2667	126.6	A	A	B	A	A	A	A	6A	C.I
s1900	Sui Nong No.35	Improved cultivar	NA	China, Hei Long Jiang	48.2667	126.6	A	A	A	A	A	A	A	7A	C.I
s1901	Hei Nong No.44	Improved cultivar	NA	China, Hei Long Jiang	48.2667	126.6	A	A	A	A	A	A	A	7A	C.I
s1902	Hei He No.8	Improved cultivar	NA	China, Hei Long Jiang	48.2667	126.6	A	A	A	A	A	A	A	7A	C.I
s1903	Feng Shou No.9	Improved cultivar	NA	China, Hei Long Jiang	48.2667	126.6	A	A	A	A	A	A	A	7A	C.I
s1904	Bei Feng No.2	Improved cultivar	NA	China, Hei Long Jiang	48.2667	126.6	B	A	A	A	A	A	B	5A	C.I
s1905	Ken Feng No.16 -2	Improved cultivar	NA	China, Hei Long Jiang	48.2667	126.6	B	A	A	A	A	A	A	6A	C.I
s1906	Ken Feng No.5	Improved cultivar	NA	China, Hei Long Jiang	48.2667	126.6	A	A	A	A	A	A	A	7A	C.I
s1907	Hei Jian No.1	Improved cultivar	NA	China, Hei Long Jiang	48.2667	126.6
s1908	Hei Nong No.35	Improved cultivar	NA	China, Hei Long Jiang	48.2667	126.6	A	B	A	A	A	A	A	6A	C.I
s1909	He Feng No.38	Improved cultivar	NA	China, Hei Long Jiang	48.2667	126.6	A	B	A	A	A	A	A	6A	C.I
s1910	Tie Feng No.18 *	Improved cultivar	NA	China, Hei Long Jiang	48.2667	126.6	B	B	B	B	B	A	A	2A	C.I
s1911	Feng Shou No.12	Improved cultivar	NA	China, Hei Long Jiang	48.2667	126.6	A	A	A	B	A	A	A	6A	C.I
s1912	Ke Jiao 112023	Improved cultivar	NA	China, Hei Long Jiang	48.2667	126.6	A	A	A	A	A	A	A	7A	C.I
s1913	Sui Nong No.21	Improved cultivar	NA	China, Hei Long Jiang	48.2667	126.6
s1914	Sui Nong No.28	Improved cultivar	NA	China, Hei Long Jiang	48.2667	126.6	B	A	A	A	A	A	A	6A	C.I
s1915	He Feng No.34	Improved cultivar	NA	China, Hei Long Jiang	48.2667	126.6	B	A	A	A	A	A	A	6A	C.I
s1916	Feng Shou No.6	Improved cultivar	NA	China, Hei Long Jiang	48.2667	126.6	A	A	A	B	A	A	A	6A	C.I
s1917	Hei He No.19	Improved cultivar	NA	China, Hei Long Jiang	48.2667	126.6	A	A	A	A	A	A	A	7A	C.I
s1918	Hei Nong No.43	Improved cultivar	NA	China, Hei Long Jiang	48.2667	126.6	B	A	A	A	A	A	A	6A	C.I
s1919	Bei Dou No.12	Improved cultivar	NA	China, Hei Long Jiang	48.2667	126.6	B	B	A	B	A	B	A	3A	C.I
s1920	Sui Nong No.14 -1	Improved cultivar	NA	China, Hei Long Jiang	48.2667	126.6	B	A	A	A	A	A	A	6A	C.I
s1921	Bei Dou No.17	Improved cultivar	NA	China, Hei Long Jiang	48.2667	126.6	A	A	A	A	A	A	A	7A	C.I
s1922	He Dou No.3	Improved cultivar	NA	China, Hei Long Jiang	48.2667	126.6	B	A	B	B	A	B	A	3A	C.I
s1923	Hei He No.24	Improved cultivar	NA	China, Hei Long Jiang	48.2667	126.6	A	A	A	A	A	B	A	6A	C.I
s1924	Sui Nong No.1 -1	Improved cultivar	NA	China, Hei Long Jiang	48.2667	126.6	A	A	A	A	A	A	A	7A	C.I
s1925	Sui Fu 095016	Improved cultivar	NA	China, Hei Long Jiang	48.2667	126.6	B	A	A	A	A	A	A	6A	C.I
s1926	Dong Nong L202	Improved cultivar	NA	China, Hei Long Jiang	48.2667	126.6	A	A	A	A	A	A	A	7A	C.I
s1927	He Dou No.2	Improved cultivar	NA	China, Hei Long Jiang	48.2667	126.6	B	B	B	B	A	B	B	1A	C.I
s1928	Bei Dou No.34	Improved cultivar	NA	China, Hei Long Jiang	48.2667	126.6	A	A	A	A	A	A	A	7A	C.I
s1929	Hei Nong No.37 -2	Improved cultivar	NA	China, Hei Long Jiang	48.2667	126.6	A	B	A	A	A	A	A	6A	C.I
s1930	Bei Feng No.11	Improved cultivar	NA	China, Hei Long Jiang	48.2667	126.6	B	A	A	A	A	A	A	6A	C.I
s1931	Hei He No.30	Improved cultivar	NA	China, Hei Long Jiang	48.2667	126.6	B	A	A	A	A	A	A	6A	C.I
s1932	Sui Nong No.26	Improved cultivar	NA	China, Hei Long Jiang	48.2667	126.6
s1933	Ken Feng No.16 -1	Improved cultivar	NA	China, Hei Long Jiang	48.2667	126.6	B	A	A	A	A	A	A	6A	C.I
s1934	Hei He No.47	Improved cultivar	NA	China, Hei Long Jiang	48.2667	126.6	B	A	A	A	A	A	A	6A	C.I
s1935	Kang Xian No.4	Improved cultivar	NA	China, Hei Long Jiang	48.2667	126.6	A	A	A	A	A	A	A	7A	C.I
s1936	Hei Jiao 092400	Improved cultivar	NA	China, Hei Long Jiang	48.2667	126.6	B	A	A	A	A	A	A	6A	C.I
s1937	Ken Dou No.32	Improved cultivar	NA	China, Hei Long Jiang	48.2667	126.6	B	B	A	A	A	A	A	5A	C.I
s1938	Hei Jiao 092145	Improved cultivar	NA	China, Hei Long Jiang	48.2667	126.6	A	A	A	A	A	A	A	7A	C.I
s1939	Jiu Feng No.1	Improved cultivar	NA	China, Hei Long Jiang	48.2667	126.6	A	A	A	A	A	A	A	7A	C.I
s1940	Hei Nong No.61	Improved cultivar	NA	China, Hei Long Jiang	48.2667	126.6	A	A	A	A	A	A	A	7A	C.I
s1941	Hei He No.14	Improved cultivar	NA	China, Hei Long Jiang	48.2667	126.6	A	A	B	A	A	A	A	6A	C.I
s1942	Feng Shou No.16	Improved cultivar	NA	China, Hei Long Jiang	48.2667	126.6	A	A	A	B	A	A	A	6A	C.I
s1943	Hei He No.3	Improved cultivar	NA	China, Hei Long Jiang	48.2667	126.6	A	A	A	A	A	A	A	7A	C.I
s1944	He Feng No.37	Improved cultivar	NA	China, Hei Long Jiang	48.2667	126.6	B	A	A	A	A	A	A	6A	C.I
s1945	Bei Dou No.16	Improved cultivar	NA	China, Hei Long Jiang	48.2667	126.6	A	A	A	A	A	A	A	7A	C.I
s1946	Hei He No.31	Improved cultivar	NA	China, Hei Long Jiang	48.2667	126.6	A	A	A	A	A	A	A	7A	C.I
s1947	Bei Dou No.5	Improved cultivar	NA	China, Hei Long Jiang	48.2667	126.6	A	A	A	A	A	A	A	7A	C.I
s1948	Ken Feng No.13	Improved cultivar	NA	China, Hei Long Jiang	48.2667	126.6	B	A	A	A	A	A	A	6A	C.I
s1949	Sui Nong 14－3	Improved cultivar	NA	China, Hei Long Jiang	48.2667	126.6	B	A	A	A	A	A	A	6A	C.I
s1950	He Hang 2010239	Improved cultivar	NA	China, Hei Long Jiang	48.2667	126.6	A	A	A	A	A	A	A	7A	C.I
s1951	Ken Dou No.26	Improved cultivar	NA	China, Hei Long Jiang	48.2667	126.6	B	A	A	A	A	A	A	6A	C.I
s1952	He Feng No.24	Improved cultivar	NA	China, Hei Long Jiang	48.2667	126.6	B	A	A	A	A	A	A	6A	C.I
s1953	Bei Dou No.26	Improved cultivar	NA	China, Hei Long Jiang	48.2667	126.6	B	A	A	A	A	A	A	6A	C.I
s1954	Bei Dou No.38	Improved cultivar	NA	China, Hei Long Jiang	48.2667	126.6	B	A	A	A	A	A	A	6A	C.I
s1955	Ken Dou No.31	Improved cultivar	NA	China, Hei Long Jiang	48.2667	126.6	A	B	A	A	A	A	A	6A	C.I
s1956	Feng Shou No.13	Improved cultivar	NA	China, Hei Long Jiang	48.2667	126.6	A	A	A	A	A	A	A	7A	C.I
s1957	PI 597440 B	Improved cultivar	(Hei nong 39)	China, Hei Long Jiang	48.2667	126.6	A	A	A	A	A	A	A	7A	C.I
s1958	Hei He No.39	Improved cultivar	NA	China, Hei Long Jiang	48.2667	126.6	A	A	A	B	A	A	A	6A	C.I
s1959	He Feng No.23	Improved cultivar	NA	China, Hei Long Jiang	48.2667	126.6	B	A	A	A	A	A	A	6A	C.I
s1960	Hei He No.26	Improved cultivar	NA	China, Hei Long Jiang	48.2667	126.6	B	A	A	A	A	A	A	6A	C.I
s1961	Ken Dou No.28	Improved cultivar	NA	China, Hei Long Jiang	48.2667	126.6	B	A	A	A	A	A	A	6A	C.I
s1962	Hei He No.45	Improved cultivar	NA	China, Hei Long Jiang	48.2667	126.6	A	A	A	A	A	A	A	7A	C.I
s1963	He Feng No.36	Improved cultivar	NA	China, Hei Long Jiang	48.2667	126.6	A	B	A	A	A	A	A	6A	C.I
s1964	He Jiao 11188	Improved cultivar	NA	China, Hei Long Jiang	48.2667	126.6	B	A	A	A	A	A	A	6A	C.I
s1965	Bei Dou No.40	Improved cultivar	NA	China, Hei Long Jiang	48.2667	126.6	A	A	A	A	A	A	A	7A	C.I
s1966	Sui Nong No.23	Improved cultivar	NA	China, Hei Long Jiang	48.2667	126.6	A	A	A	A	A	A	A	7A	C.I
s1967	Bei Dou No.6	Improved cultivar	NA	China, Hei Long Jiang	48.2667	126.6	B	A	A	A	A	A	B	5A	C.I
s1968	He Jiao 11881	Improved cultivar	NA	China, Hei Long Jiang	48.2667	126.6	A	A	A	B	A	A	A	6A	C.I
s1969	Sui 093690	Improved cultivar	NA	China, Hei Long Jiang	48.2667	126.6	A	A	A	B	A	A	A	6A	C.I
s1970	Ke Jiao 10268	Improved cultivar	NA	China, Hei Long Jiang	48.2667	126.6	A	A	A	A	A	A	A	7A	C.I
s1971	Feng Shou No.15	Improved cultivar	NA	China, Hei Long Jiang	48.2667	126.6	A	A	A	A	A	A	A	7A	C.I
s1972	Dong Nong No.54	Improved cultivar	NA	China, Hei Long Jiang	48.2667	126.6	A	B	A	A	A	A	A	6A	C.I
s1973	Hei Nong No.54	Improved cultivar	NA	China, Hei Long Jiang	48.2667	126.6	A	A	A	B	A	A	A	6A	C.I
s1974	He Feng No.44	Improved cultivar	NA	China, Hei Long Jiang	48.2667	126.6	B	A	A	B	A	A	A	5A	C.I
s1975	Ke Jiao 11304	Improved cultivar	NA	China, Hei Long Jiang	48.2667	126.6	A	A	A	A	A	A	A	7A	C.I
s1976	Ha 89015	Improved cultivar	NA	China, Hei Long Jiang	48.2667	126.6	B	A	A	A	A	A	A	6A	C.I
s1977	He Feng No.47	Improved cultivar	NA	China, Hei Long Jiang	48.2667	126.6	A	A	A	A	A	A	A	7A	C.I
s1978	Jin Yuan No.55 -1	Improved cultivar	NA	China, Hei Long Jiang	48.2667	126.6	B	A	A	A	A	A	A	6A	C.I
s1979	Hui Nong 0810	Improved cultivar	NA	China, Hei Long Jiang	48.2667	126.6	A	A	B	A	A	A	A	6A	C.I
s1980	Hei He No.12	Improved cultivar	NA	China, Hei Long Jiang	48.2667	126.6	A	A	A	A	A	A	A	7A	C.I
s1981	Hei He No.15	Improved cultivar	NA	China, Hei Long Jiang	48.2667	126.6	A	A	A	A	A	A	A	7A	C.I
s1982	Bei Dou No.30	Improved cultivar	NA	China, Hei Long Jiang	48.2667	126.6	B	A	A	A	A	A	A	6A	C.I
s1983	Sui 02339	Improved cultivar	NA	China, Hei Long Jiang	48.2667	126.6	A	A	A	A	A	A	A	7A	C.I
s1984	Ke Jiao 091724	Improved cultivar	NA	China, Hei Long Jiang	48.2667	126.6	A	A	A	B	A	A	A	6A	C.I
s1985	Bei Feng No.8	Improved cultivar	NA	China, Hei Long Jiang	48.2667	126.6	B	A	A	B	A	A	A	5A	C.I
s1986	Hei He No.9	Improved cultivar	NA	China, Hei Long Jiang	48.2667	126.6	A	A	A	A	A	A	A	7A	C.I
s1987	Feng Shou No.22	Improved cultivar	NA	China, Hei Long Jiang	48.2667	126.6	B	A	A	A	A	A	A	6A	C.I
s1988	Sui 093577	Improved cultivar	NA	China, Hei Long Jiang	48.2667	126.6	A	A	A	B	A	A	A	6A	C.I
s1989	Ken Feng No.20	Improved cultivar	NA	China, Hei Long Jiang	48.2667	126.6	B	A	A	A	A	A	A	6A	C.I
s1990	Hei He No.28	Improved cultivar	NA	China, Hei Long Jiang	48.2667	126.6	B	A	A	A	A	A	A	6A	C.I
s1991	Hei He No.38	Improved cultivar	NA	China, Hei Long Jiang	48.2667	126.6	A	A	A	A	A	A	A	7A	C.I
s1992	Hei He No.10	Improved cultivar	NA	China, Hei Long Jiang	48.2667	126.6	A	A	A	B	A	A	A	6A	C.I
s1993	Hei Nong No.46	Improved cultivar	NA	China, Hei Long Jiang	48.2667	126.6	A	A	A	A	A	A	A	7A	C.I
s1994	He N12-834	Improved cultivar	NA	China, Hei Long Jiang	48.2667	126.6	A	A	A	A	A	A	A	7A	C.I
s1995	Hei He No.53	Improved cultivar	NA	China, Hei Long Jiang	48.2667	126.6	A	A	A	A	A	A	A	7A	C.I
s1996	Hei He No.37	Improved cultivar	NA	China, Hei Long Jiang	48.2667	126.6	A	A	B	A	A	A	A	6A	C.I
s1997	He Jiao 2010230	Improved cultivar	NA	China, Hei Long Jiang	48.2667	126.6	A	A	A	A	A	A	A	7A	C.I
s1998	Hei He No.52	Improved cultivar	NA	China, Hei Long Jiang	48.2667	126.6	A	A	A	A	A	A	A	7A	C.I
[truncated: 900 more rows]

## Sheet: Table S2
Table S2. Genetic variation information and distribution of fourteen FT-related genes.
Gene	Position	Location	Substitution		Annotation	Wild	Cultivar	Landrace
			REF	ALT
E1 (SoyZH13_06G195900)	20037917	1stexonic(n)	G	C	p.R15T	3.5/103	710/1747	196/1048
E2（SoyZH13_10G204600）	47816477	UTR5	T	C	c.-16058T>C	35/103	3.5/1747	5/1048
	47816797	intronic	T	C		36/103	3.5/1747	5/1048
	47816837	intronic	C	T		34.5/103	379.5/1747	226/1048
	47817029	intronic	T	C		72.5/103	382/1747	231/1048
	47817629	intronic	A	G		3/103	383/1747	225.5/1048
	47817796	intronic	C	CCCTTGAGG		15/103	1/1747	0/1048
	47817944	intronic	T	C		81.5/103	381.5/1747	232.5/1048
	47818326	intronic	T	G		2.5/103	383.5/1747	225.5/1048
	47818429	intronic	G	C		16.5/103	0/1747	0.5/1048
	47818684	intronic	T	C		11.5/103	0.5/1747	3.5/1048
	47818770	intronic	A	C		2.5/103	382/1747	225/1048
	47818870	intronic	A	C		14.5/103	1/1747	0/1048
	47818957	intronic	GA	G		3/103	381/1747	223.5/1048
	47819107	intronic	T	G		0/103	17/1747	2/1048
	47819309	intronic	G	C		56.5/103	385.5/1747	226.5/1048
	47819444	intronic	TATTTTTGAGGGGGTCTCTTTGCTG	T		14.5/103	1/1747	0/1048
	47819762	intronic	AT	A		56.5/103	384.5/1747	228.5/1048
	47819796	intronic	C	CT		24.5/103	2.5/1747	1/1048
	47820075	intronic	C	A		32.5/103	379/1747	225.5/1048
	47820480	UTR5	T	C	c.-12055T>C	15/103	1/1747	0/1048
	47820771	UTR5	C	A	c.-11764C>A	24/103	2.5/1747	1/1048
	47821742	intronic	C	A		14.5/103	1/1747	0/1048
	47821845	intronic	A	G		13.5/103	1/1747	0/1048
	47821850	intronic	T	C		82/103	387/1747	230.5/1048
	47822082	intronic	A	G		56/103	386/1747	227/1048
	47822087	intronic	T	C		24.5/103	2.5/1747	1/1048
	47822215	intronic	C	T		32.5/103	383/1747	226/1048
	47822218	intronic	A	T		13.5/103	1/1747	0/1048
	47822246	intronic	C	T		3/103	379.5/1747	226.5/1048
	47822398	intronic	A	G		3/103	384/1747	222/1048
	47822651	intronic	T	A		33/103	384.5/1747	224/1048
	47822886	intronic	T	C		14.5/103	1/1747	0/1048
	47823009	intronic	T	TA		27.5/103	6.5/1747	4.5/1048
	47823398	intronic	A	G		56/103	384/1747	228/1048
	47823433	intronic	C	T		16/103	0/1747	0.5/1048
	47823434	intronic	A	G		55.5/103	384/1747	226.5/1048
	47823492	intronic	T	C		57/103	383/1747	227.5/1048
	47823825	intronic	A	G		24/103	2/1747	1/1048
	47823916	intronic	G	A		14.5/103	1/1747	0/1048
	47823934	intronic	A	G		17/103	0/1747	0.5/1048
	47823952	intronic	T	C		24.5/103	2.5/1747	1/1048
	47823988	intronic	C	T		16.5/103	0/1747	0.5/1048
	47824120	intronic	CA	C		24/103	2.5/1747	1/1048
	47824130	intronic	G	A		4/103	382.5/1747	226.5/1048
	47824173	intronic	C	T		28.5/103	0/1747	0.5/1048
	47824274	intronic	A	G		56/103	383.5/1747	227/1048
	47824322	intronic	T	C		24.5/103	2/1747	1/1048
	47824332	intronic	C	T		14.5/103	1.5/1747	0/1048
	47824342	intronic	C	T		32.5/103	382/1747	226/1048
	47824343	intronic	G	A		24.5/103	2/1747	1/1048
	47824417	intronic	C	T		2.5/103	376.5/1747	224.5/1048
	47824444	intronic	T	C		91.5/103	382/1747	228.5/1048
	47824445	intronic	C	T		32.5/103	377/1747	223.5/1048
	47824640	intronic	A	T		14/103	1/1747	0/1048
	47824649	intronic	C	T		3.5/103	381.5/1747	225.5/1048
	47824693	intronic	C	T		14/103	1/1747	0/1048
	47824714	intronic	T	C		2/103	382/1747	226.5/1048
	47824754	intronic	A	T		17/103	0/1747	0.5/1048
	47824765	intronic	A	G		91.5/103	385/1747	230/1048
	47825019	intronic	G	A		32/103	382.5/1747	226/1048
	47825085	intronic	G	A		11.5/103	1/1747	4/1048
	47825304	intronic	C	A		57.5/103	384.5/1747	226/1048
	47825955	intronic	T	C		56.5/103	382/1747	227/1048
	47826039	intronic	C	T		24.5/103	2.5/1747	1/1048
	47826291	intronic	A	ATAAT		91/103	382/1747	229.5/1048
	47826860	UTR5	G	A	c.-5675G>A	2.5/103	384.5/1747	223.5/1048
	47826937	intronic	C	T		14.5/103	1.5/1747	0/1048
	47827152	intronic	G	GTTC		59.5/103	386.5/1747	225.5/1048
	47827441	UTR5	T	G	c.-5094T>G	57.5/103	387.5/1747	227/1048
	47828042	intronic	GTT	G		2.5/103	376.5/1747	219.5/1048
	47828095	intronic	G	A		100.5/103	388/1747	228/1048
	47828204	intronic	A	T		10/103	1/1747	4/1048
	47828386	intronic	G	C		0/103	55/1747	18.5/1048
	47828607	intronic	TTAGC	T		22/103	379/1747	221/1048
	47828674	UTR5	G	A	c.-3861G>A	33.5/103	381/1747	224.5/1048
	47828856	UTR5	T	C	c.-3679T>C	59/103	384/1747	227.5/1048
	47828898	UTR5	G	A	c.-3637G>A	30/103	0/1747	0.5/1048
	47828899	UTR5	G	A	c.-3636G>A	3.5/103	381.5/1747	228/1048
	47828945	UTR5	G	C	c.-3590G>C	17.5/103	0/1747	0.5/1048
	47828959	UTR5	G	A	c.-3576G>A	14/103	1/1747	0/1048
	47829032	UTR5	G	A	c.-3503G>A	14.5/103	1/1747	0/1048
	47829037	UTR5	A	G	c.-3498A>G	57.5/103	383.5/1747	227.5/1048
	47829196	UTR5	C	T	c.-3339C>T	3.5/103	382.5/1747	225.5/1048
	47829222	UTR5	A	T	c.-3313A>T	10/103	0.5/1747	4/1048
	47829466	UTR5	TTG	T	c.-3068_-3067del-	14.5/103	1/1747	0/1048
	47829744	UTR5	T	A	c.-2791T>A	14/103	1/1747	0/1048
	47829837	UTR5	C	T	c.-2698C>T	58/103	384.5/1747	224/1048
	47829839	UTR5	T	G	c.-2696T>G	58/103	384/1747	224/1048
	47829921	intronic	A	C		24/103	2.5/1747	1/1048
	47830041	intronic	G	A		24/103	2.5/1747	1/1048
	47830279	intronic	A	G		59/103	382.5/1747	226/1048
	47830462	intronic	A	T		2.5/103	380/1747	225.5/1048
	47830538	intronic	T	C		14.5/103	1/1747	0/1048
	47830686	intronic	T	A		58.5/103	384/1747	222.5/1048
	47830772	intronic	G	A		17/103	0/1747	0.5/1048
	47830817	intronic	C	T		15/103	1/1747	0/1048
	47831064	intronic	C	T		3.5/103	383.5/1747	224/1048
	47831076	intronic	A	T		2.5/103	383/1747	223/1048
	47831493	intronic	C	A		15/103	1/1747	0/1048
	47831677	intronic	GTGAAAGATTTAAAACCATACAATAACTGACTGATGTGTT	G		16/103	0/1747	0.5/1048
	47832388	UTR5	T	A	c.-147T>A	102/103	448/1747	338.5/1048
	47832486	UTR5	A	T	c.-49A>T	24.5/103	2.5/1747	1/1048
	47833650	2ndexonic(s)	C	T	p.G372G	14.5/103	1/1747	0/1048
	47833706	intronic	T	C		15/103	1/1747	0/1048
	47834145	intronic	G	T		14.5/103	1/1747	0/1048
	47834234	intronic	T	C		58/103	385/1747	226/1048
	47834670	UTR3	T	G	c.*178T>G	57/103	385/1747	224.5/1048
	47835079	intronic	TGA	T		15/103	1/1747	0/1048
	47835089	intronic	TGTATA	T		3/103	376.5/1747	224.5/1048
	47835189	intronic	G	A		18/103	0/1747	0.5/1048
	47835550	intronic	A	G		30/103	0/1747	0.5/1048
	47835566	intronic	G	A		16.5/103	0/1747	0.5/1048
	47835716	intronic	A	C		14/103	1/1747	0/1048
	47835782	intronic	C	T		24/103	2.5/1747	1/1048
	47835813	intronic	G	C		32.5/103	382/1747	221.5/1048
	47835849	intronic	G	A		2.5/103	380.5/1747	221.5/1048
	47835992	intronic	A	G		14.5/103	1/1747	0/1048
	47836072	intronic	A	T		30/103	0/1747	0.5/1048
	47836455	intronic	T	C		14/103	1/1747	0/1048
	47836934	intronic	A	AT		14/103	2/1747	0.5/1048
	47836978	intronic	A	T		10.5/103	1/1747	4/1048
	47837516	UTR3	T	C	c.*1013T>C	91/103	384/1747	229.5/1048
	47837691	UTR3	C	A	c.*1188C>A	17/103	0/1747	1/1048
	47837708	UTR3	T	TC	c.*1205_*1206insC	24/103	2.5/1747	1/1048
	47837754	UTR3	A	T	c.*1251A>T	58.5/103	386/1747	226.5/1048
	47837786	UTR3	T	C	c.*1283T>C	10.5/103	0.5/1747	4/1048
	47837846	UTR3	C	T	c.*1343C>T	15/103	1/1747	0/1048
E3 (SoyZH13_19G210400)	49124908	UTR5	A	C	c.-1518A>C	99.5/103	1207.5/1747	637.5/1048
	49125039	UTR5	G	GT	c.-1387_-1386insT	2/103	9.5/1747	12/1048
	49125045	UTR5	TA	T	c.-1380del-	26/103	702.5/1747	350.5/1048
	49125104	UTR5	A	AT	c.-1322_-1321insT	19.5/103	717.5/1747	351.5/1048
	49126554	2ndexonic(s)	G	A	p.S43S	100/103	1214.5/1747	643.5/1048
	49126983	2ndexonic(s)	C	T	p.I186I	6/103	467/1747	254/1048
	49127695	2ndexonic(n)	C	A	p.L424I	0/103	18.5/1747	19.5/1048
	49127697	2ndexonic(frameshift insertion)	C	CT	p.L425Ffs*3	0/103	14.5/1747	11/1048
	49128522	intronic	A	G		80.5/103	1219/1747	644/1048
	49128565	intronic	T	G		80.5/103	1218.5/1747	644/1048
	49129216	3rdexonic(n)	A	G	p.T832A	22.5/103	19/1747	21/1048
	49129453	3rdexonic(n)	C	A	p.Q911K	19/103	0/1747	0/1048
	49130303	intronic	T	A		100/103	1212/1747	643/1048
	49130420	intronic	C	G		99.5/103	1213/1747	643.5/1048
	49130425	intronic	G	A		19/103	0/1747	0/1048
	49131080	UTR3	C	CTT	c.*533_*534insTT	98.5/103	779.5/1747	440.5/1048
E4 (SoyZH13_20G079700)	37454726	UTR5	T	A	c.-96T>A	31.5/103	0.5/1747	0/1048
	37455507	intronic	T	C		54/103	14/1747	11/1048
	37455556	2ndexonic(n)	G	A	p.G58E	17/103	0.5/1747	2/1048
	37456007	2ndexonic(s)	A	G	p.A208A	90/103	15/1747	11/1048
	37456015	2ndexonic(n)	T	C	p.L211S	91.5/103	15/1747	11.5/1048
	37456028	2ndexonic(s)	T	C	p.P215P	93/103	15.5/1747	11.5/1048
	37456058	2ndexonic(s)	G	A	p.K225K	59.5/103	14.5/1747	11.5/1048
	37456298	2ndexonic(s)	C	T	p.H305H	62.5/103	14/1747	12/1048
	37458509	3rdexonic(s)	G	A	p.V907V	93.5/103	15.5/1747	10/1048
	37458518	3rdexonic(s)	G	A	p.L910L	31/103	12/1747	6/1048
	37458832	3rdexonic(frameshift deletion)	TA	T	p.I1015Mfs*26	0/103	12/1747	7.5/1048
	37459025	intronic	G	A		29/103	0.5/1747	0/1048
	37459633	intronic	C	A		16.5/103	0.5/1747	2/1048
	37459644	intronic	T	A		16.5/103	0.5/1747	2/1048
	37460278	UTR3	A	G	c.*128A>G	68.5/103	14.5/1747	12/1048
	37460334	UTR3	G	T	c.*184G>T	94/103	14.5/1747	12/1048
FT2a (SoyZH13_16G134200)	31696196	UTR5	T	TATAAGAAAGC	c.-41_-40insATAAGAAAGC	102/103	1493/1747	779/1048
	31696305	1stexonic(n)	A	T	p.E23D	0/103	27.5/1747	10.5/1048
	31696456	intronic	C	T		35.5/103	2.5/1747	8.5/1048
	31696530	intronic	G	T		14/103	1425.5/1747	730/1048
	31696551	intronic	C	T		53.5/103	1428/1747	739/1048
	31696634	intronic	A	C		0/103	9.5/1747	18/1048
	31696639	intronic	T	A		51/103	1431/1747	733.5/1048
	31696711	intronic	T	C		45.5/103	111/1747	163/1048
	31696946	intronic	T	C		63/103	115/1747	165.5/1048
	31697173	intronic	A	AATAT		13.5/103	53/1747	127/1048
	31697215	intronic	T	A		14/103	54.5/1747	130/1048
	31697224	intronic	C	T		84.5/103	1435.5/1747	741/1048
	31697531	intronic	A	G		17/103	54.5/1747	127/1048
	31697697	intronic	T	C		17.5/103	55.5/1747	130.5/1048
	31697710	intronic	AATGC	A		25.5/103	55/1747	131.5/1048
	31697797	intronic	C	G		17.5/103	54/1747	130/1048
	31697970	intronic	G	A		27/103	55/1747	135.5/1048
	31698021	intronic	C	CA		26/103	55/1747	135.5/1048
	31698244	intronic	T	A		17/103	55/1747	128/1048
	31699134	intronic	ATT	A		11/103	39.5/1747	67.5/1048
	31699872	intronic	G	A		0/103	6.5/1747	8/1048
	31699937	intronic	C	T		18/103	58.5/1747	133/1048
	31700041	intronic	A	AT		65.5/103	60/1747	139/1048
	31700094	intronic	C	A		63.5/103	59/1747	135/1048
	31700096	intronic	T	TAAAAAAAGA		101.5/103	1484.5/1747	762.5/1048
	31700156	intronic	A	G		37/103	1.5/1747	1/1048
	31700326	intronic	T	C		16/103	1377.5/1747	600/1048
	31700334	intronic	A	T		100.5/103	1495/1747	769.5/1048
	31700410	intronic	CG	C		44.5/103	1/1747	1/1048
	31700521	intronic	T	C		17.5/103	56.5/1747	134.5/1048
	31700528	intronic	G	T		73/103	57.5/1747	137/1048
	31700533	intronic	T	G		73/103	57.5/1747	137/1048
	31700559	intronic	T	C		35.5/103	1416/1747	714.5/1048
	31700587	intronic	T	C		18.5/103	54.5/1747	129.5/1048
	31700672	intronic	G	A		15/103	56/1747	133.5/1048
	31700799	4thexonic(s)	A	T	p.P136P	53.5/103	1/1747	2/1048
	31700923	UTR3	A	G	c.*1A>G	24.5/103	1379/1747	604.5/1048
	31700944	UTR3	GA	G	c.*23delA	24/103	1377.5/1747	600.5/1048
	31701106	UTR3	T	A	c.*184T>A	37.5/103	1.5/1747	1/1048
	31701195	UTR3	G	T	c.*273G>T	8.5/103	54/1747	128/1048
FT5a (SoyZH13_16G040400)	4076202	UTR3	CTATTATTAT	C	c.*160_*152delATAATAATA	22.5/103	2.5/1747	1/1048
	4076320	UTR3	A	C	c.*43T>G	1/103	140.5/1747	33/1048
	4076884	intronic	T	A		10.5/103	1/1747	3/1048
	4076694	intronic	C	T		32.5/103	3/1747	0/1048
	4076680	intronic	G	A		36/103	5/1747	4.5/1048
	4076676	intronic	G	A		0/103	562.5/1747	165/1048
J (SoyZH13_04G047800)	4076934	UTR5	G	A	c.-561C>T	62.5/103	1139/1747	351.5/1048
	4076620	UTR5	A	T	c.-247T>A	73.5/103	1230/1747	371/1048
	4075925	4thexonic(n)	C	T	p.G73R	42/103	1136/1747	353/1048
	4075761	4thexonic(s)	T	C	p.V127V	27/103	89.5/1747	18.5/1048
	4075624	4thexonic(n)	T	C	p.Q173R	11/103	86.5/1747	17.5/1048
	4075512	4thexonic(s)	C	T	p.S210S	24/103	90/1747	18.5/1048
	4075149	4thexonic(s)	A	C	p.S331S	43.5/103	1131/1747	350.5/1048
	4074796	intronic	T	A		15.5/103	2/1747	1/1048
	4074712	intronic	TTAAG	T		0/103	35/1747	16.5/1048
	4074024	intronic	AC	A		10/103	85/1747	16/1048
	4073749	intronic	C	T		37.5/103	89.5/1747	18.5/1048
	4073736	intronic	C	A		14/103	89/1747	17.5/1048
	4073600	intronic	G	A		0/103	61/1747	80.5/1048
	4073368	5thexonic(s)	G	A	p.V360V	17.5/103	87.5/1747	17.5/1048
	4073236	intronic	A	G		13/103	2/1747	1/1048
	4073101	6thexonic(s)	T	A	p.V408V	16.5/103	86/1747	17/1048
	4072732	6thexonic(s)	A	G	p.G531G	12.5/103	2/1747	1/1048
	4072552	6thexonic(s)	G	A	p.P591P	17/103	87/1747	17/1048
tof4(SoyZH13_04G137300)	37757086	1thexonic(s)	G	T	p.S74S	48.5/103	17/1747	10/1048
	37757108	1thexonic(n)	A	G	p.K82E	35.5/103	1.5/1747	7.5/1048
tof5(SoyZH13_05G017900)	1641132	UTR3	T	A		57/103	203.5/1747	225/1048
	1641185	UTR3	TCATTTTATATGTAGATC	T		72/103	200.5/1747	224.5/1048
	1641377	8thexonic(n)	A	T	p.C223S	79/103	216/1747	228/1048
	1641481	intronic	A	G		79/103	213.5/1747	230/1048
	1641715	intronic	T	C		56.5/103	203.5/1747	225/1048
	1641856	intronic	T	TG		3.5/103	13.5/1747	4/1048
	1642035	intronic	TA	T		0/103	25/1747	4/1048
	1642142	intronic	G	T		15.5/103	14/1747	4/1048
	1642279	intronic	CT	C		79/103	216.5/1747	229.5/1048
	1642549	6thexonic(s)	G	T	p.L168L	0/103	37/1747	18/1048
	1643100	intronic	G	A		16.5/103	14/1747	4/1048
	1643488	intronic	C	G		15/103	14/1747	4.5/1048
	1643798	intronic	T	A		16.5/103	14/1747	5/1048
	1643877	intronic	C	A		22/103	14/1747	5/1048
	1643963	intronic	G	A		22/103	13/1747	4.5/1048
	1644467	intronic	G	GA		15/103	13.5/1747	5/1048
	1644810	intronic	A	T		14/103	13.5/1747	4.5/1048
	1645191	intronic	G	T		68.5/103	202/1747	226/1048
	1645354	intronic	A	AACAGTG		86/103	214.5/1747	226/1048
	1645355	intronic	CT	C		85.5/103	215/1747	226/1048
	1645358	intronic	TAAGAAA	T		85.5/103	214/1747	226/1048
	1645366	intronic	A	C		85.5/103	216/1747	227.5/1048
	1645368	intronic	A	G		85/103	216/1747	227.5/1048
	1645372	intronic	AGATATT	A		85/103	214/1747	226/1048
	1645920	intronic	A	G		89.5/103	217/1747	228/1048
	1645983	intronic	A	T		89/103	215.5/1747	230/1048
	1646163	intronic	G	A		99/103	220.5/1747	230.5/1048
	1646262	intronic	A	C		83/103	214/1747	227/1048
	1646269	intronic	TAG	T		0/103	14/1747	4/1048
	1646272	intronic	T	TAA		0/103	14/1747	4/1048
	1646812	intronic	G	A		73.5/103	216/1747	224.5/1048
	1647001	intronic	C	T		40.5/103	199.5/1747	218/1048
	1647043	intronic	T	C		62/103	211.5/1747	223.5/1048
	1647053	intronic	C	T		62/103	212/1747	224/1048
	1647101	intronic	C	T		62.5/103	212.5/1747	224/1048
	1647196	intronic	T	C		74/103	212.5/1747	222.5/1048
	1647206	intronic	G	A		99/103	215/1747	227/1048
	1647241	intronic	C	T		97.5/103	216/1747	230/1048
	1647258	intronic	C	T		60/103	211/1747	224/1048
	1647262	intronic	G	A		36/103	197.5/1747	218.5/1048
	1647341	intronic	T	TA		10.5/103	3/1747	1/1048
	1647411	intronic	A	AC		11.5/103	3/1747	1/1048
	1647416	intronic	C	CT		11.5/103	3/1747	1/1048
	1647481	intronic	T	C		73/103	219/1747	225.5/1048
	1647514	intronic	C	T		0/103	52/1747	145.5/1048
	1647543	intronic	A	AT		57.5/103	212.5/1747	223/1048
	1647694	intronic	T	TCAA		14/103	38.5/1747	26.5/1048
	1647695	intronic	T	TTTTG		14/103	38.5/1747	26.5/1048
	1647820	intronic	A	T		73/103	218/1747	225/1048
	1647937	intronic	T	A		71.5/103	218.5/1747	223.5/1048
	1648027	intronic	T	TCAG		13/103	4/1747	1/1048
	1648097	intronic	G	A		58/103	212.5/1747	223.5/1048
	1648108	intronic	C	G		72/103	216/1747	224.5/1048
	1648169	intronic	T	TGTGTGTAATAGCACGGCACA		57/103	210/1747	221.5/1048
	1648194	intronic	A	T		58/103	211/1747	223.5/1048
	1648235	intronic	T	C		58/103	213/1747	225.5/1048
	1648365	intronic	G	A		70/103	216.5/1747	225.5/1048
	1648472	intronic	TGTAAAGCCATGTAAGCACTTA	T		13.5/103	4/1747	1/1048
	1648820	intronic	CTGGCACAATGTATAATGTATCTAT	C		37.5/103	4/1747	1/1048
	1648863	intronic	G	A		38.5/103	4/1747	1/1048
	1648895	intronic	C	A		59/103	215/1747	226.5/1048
	1648968	intronic	C	CT		51.5/103	213/1747	226/1048
	1648997	intronic	ATTTACTGTCATTTCCCTTTTAATCTTATCCTTAATTATAGGCACAGAGAATATATATATATATATATTCTCTCCTATGTAATTATTTGACTATGAATGAAAATATGTTTTTCATG	A		34.5/103	3/1747	1/1048
	1649133	intronic	G	C		46.5/103	4/1747	1/1048
	1649206	intronic	C	T		38.5/103	4/1747	1/1048
	1649250	intronic	A	T		29.5/103	4/1747	1/1048
	1649378	intronic	G	C		59/103	4/1747	5.5/1048
	1649966	intronic	G	T		35/103	4/1747	5.5/1048
	1650603	intronic	A	G		30.5/103	199.5/1747	214.5/1048
	1650963	UTR5	C	CCT		40/103	183/1747	203.5/1048
	1651053	UTR5	T	A		17.5/103	162.5/1747	199/1048
	1651062	UTR5	T	C		36.5/103	180/1747	205/1048
tof8(SoyZH13_08G044300)	3678031	UTR3	T	G		77/103	42.5/1747	26.5/1048
	3678083	2thexonic(n)	C	A	p.D646Y	4/103	390/1747	487.5/1048
	3679590	2thexonic(s)	C	T	p.E143E	10.5/103	44.5/1747	273/1048
	3680000	intronic	T	A		102.5/103	478/1747	788.5/1048
	3680033	intronic	TA	T		35/103	37.5/1747	24.5/1048
	3680055	intronic	A	G		35.5/103	39.5/1747	24.5/1048
	3680467	intronic	A	G		28/103	41/1747	24/1048
	3680682	intronic	A	T		34/103	40.5/1747	23.5/1048
	3680712	intronic	A	G		1.5/103	45/1747	271.5/1048
	3680967	1thexonic(n)	C	T	p.R31K	4.5/103	391.5/1747	486/1048
	3681111	UTR5	A	T		51/103	46.5/1747	276/1048
	3681114	UTR5	GA	G		14.5/103	0/1747	1/1048
	3681160	UTR5	G	C		51/103	45.5/1747	277.5/1048
	3681171	UTR5	G	A		27/103	1/1747	1/1048
	3681192	UTR5	T	C		10.5/103	44/1747	275/1048
	3681193	UTR5	G	A		11.5/103	391/1747	487/1048
	3681236	UTR5	A	G		10.5/103	44/1747	274.5/1048
tof11(SoyZH13_11G141200)	11226778	intergenic	T	A		66/103	341.5/1747	168/1048
	11226802	intergenic	C	A		0/103	24.5/1747	24/1048
	11227063	intergenic	T	A		3/103	99.5/1747	29.5/1048
	11227229	intergenic	A	G		21/103	240.5/1747	136/1048
	11227498	intergenic	A	AT		100.5/103	468/1747	237.5/1048
	11227768	intergenic	TCAG	T		0/103	29.5/1747	44.5/1048
	11228039	intergenic	TTG	T		0/103	15/1747	2/1048
	11228215	intergenic	C	A		3.5/103	99/1747	29.5/1048
	11228330	intergenic	T	G		65/103	338.5/1747	166.5/1048
	11228381	intergenic	TA	T		0/103	11.5/1747	12.5/1048
	11228447	intergenic	C	G		94.5/103	347/1747	168.5/1048
	11228726	intergenic	TTTGCC	T		0/103	22.5/1747	1/1048
	11228984	intergenic	C	T		3.5/103	95.5/1747	30/1048
	11229401	intergenic	C	G		73.5/103	340.5/1747	166/1048
	11229429	intergenic	C	T		33/103	1/1747	0/1048
	11229691	intergenic	C	T		26.5/103	242/1747	138/1048
	11229701	intergenic	C	T		74.5/103	342/1747	169.5/1048
	11230063	intergenic	T	C		73.5/103	342.5/1747	168/1048
	11230146	intergenic	A	G		0/103	67.5/1747	39.5/1048
	11230180	intergenic	C	CA		1.5/103	4.5/1747	8.5/1048
	11230291	intergenic	A	G		21.5/103	241.5/1747	137/1048
	11230773	intergenic	G	A		36.5/103	99.5/1747	29.5/1048
	11231000	intergenic	C	CAAAGT		1.5/103	83/1747	24.5/1048
	11231103	intergenic	C	G		72/103	342/1747	167.5/1048
	11231696	intergenic	C	T		21/103	242.5/1747	136/1048
	11231908	intergenic	G	A		36.5/103	100.5/1747	31/1048
	11232125	intergenic	T	C		35.5/103	100/1747	30.5/1048
	11232235	intergenic	A	G		65.5/103	344/1747	169.5/1048
	11232674	intergenic	G	GTA		37/103	100.5/1747	30.5/1048
	11232927	intergenic	A	G		95.5/103	351/1747	170/1048
	11232939	intergenic	G	A		66.5/103	343/1747	167/1048
	11232957	intergenic	A	G		36.5/103	101.5/1747	29.5/1048
	11233210	intergenic	G	C		0/103	99.5/1747	29.5/1048
	11233394	intergenic	G	T		20.5/103	242/1747	136/1048
	11233402	intergenic	TA	T		74.5/103	344/1747	166.5/1048
	11233537	intergenic	T	G		95.5/103	350.5/1747	172.5/1048
	11233708	intergenic	G	A		75.5/103	342.5/1747	168/1048
	11233791	intergenic	T	A		3/103	100.5/1747	29.5/1048
	11233812	intergenic	G	A		21.5/103	238.5/1747	135.5/1048
	11233933	intergenic	A	G		0/103	39/1747	9.5/1048
	11233966	intergenic	T	G		96/103	351.5/1747	170/1048
	11234061	downstream	G	A		64/103	341.5/1747	164/1048
	11234142	downstream	T	C		2.5/103	99/1747	30.5/1048
	11234280	downstream	T	G		32/103	1/1747	0/1048
	11234409	downstream	C	T		74.5/103	344/1747	169/1048
	11234518	downstream	T	A		56/103	341.5/1747	166.5/1048
	11235115	intronic	G	A		37/103	70.5/1747	21.5/1048
	11235348	intronic	C	A		3.5/103	98.5/1747	30/1048
	11235442	intronic	A	G		21/103	240/1747	136.5/1048
	11235763	intronic	C	T		66.5/103	344/1747	167.5/1048
	11235966	intronic	A	C		36.5/103	101/1747	31/1048
	11236034	intronic	G	A		21.5/103	242/1747	137.5/1048
	11236465	intronic	G	T		35.5/103	100/1747	30.5/1048
	11236487	intronic	G	T		31.5/103	1/1747	0/1048
	11236488	intronic	T	A		31.5/103	1/1747	0/1048
	11237261	1thexonic(s)(n)	A	C	p.G21G	0.5/103	28/1747	62.5/1048
	11237436	upstream	T	G		65.5/103	344.5/1747	175.5/1048
	11237536	upstream	C	G		34.5/103	101/1747	29.5/1048
	11237760	upstream	G	T		66/103	344/1747	167/1048
	11237841	upstream	C	T		7/103	231.5/1747	129/1048
	11237884	upstream	G	A		0/103	12/1747	20.5/1048
	11238001	upstream	T	C		63/103	342.5/1747	165/1048
	11238012	upstream	T	TTTGGG		63.5/103	340.5/1747	165/1048
	11238309	upstream	T	A		35.5/103	98/1747	30.5/1048
	11238578	intergenic	G	A		65.5/103	343.5/1747	166.5/1048
	11238699	intergenic	A	G		64.5/103	344/1747	166.5/1048
	11238755	intergenic	G	A		1/103	234.5/1747	129/1048
	11238819	intergenic	C	T		67/103	343.5/1747	168/1048
	11238989	intergenic	C	T		33/103	1/1747	0/1048
	11239255	intergenic	C	T		0/103	21/1747	9/1048
	11239573	intergenic	A	T		75/103	343.5/1747	167.5/1048
	11239844	intergenic	A	C		96/103	351/1747	173/1048
	11239878	intergenic	T	A		22/103	242.5/1747	139.5/1048
	11239903	intergenic	T	C		66/103	343/1747	171.5/1048
	11239990	intergenic	T	C		94.5/103	350.5/1747	171/1048
	11240225	intergenic	G	A		3.5/103	98.5/1747	30/1048
	11240336	intergenic	G	A		0/103	98.5/1747	30.5/1048
	11240428	intergenic	C	A		21.5/103	240/1747	136.5/1048
	11240669	intergenic	G	A		65/103	343/1747	166.5/1048
	11241129	intergenic	A	G		65/103	343/1747	168.5/1048
	11241204	intergenic	G	A		21.5/103	241/1747	137.5/1048
	11241283	intergenic	T	A		34/103	1/1747	0/1048
	11241336	intergenic	T	C		95.5/103	350/1747	171/1048
	11241420	intergenic	C	T		20/103	242/1747	137/1048
	11241544	intergenic	C	T		59/103	342/1747	166/1048
	11241987	intergenic	C	T		3/103	99/1747	29/1048
	11242739	intergenic	T	A		3.5/103	99/1747	31/1048
	11242833	intergenic	A	T		65.5/103	344/1747	169.5/1048
	11243778	intergenic	T	C		34.5/103	1/1747	0/1048
	11243790	intergenic	A	T		3/103	100/1747	30/1048
	11243835	intergenic	C	A		3/103	100/1747	29.5/1048
	11243894	intergenic	A	T		39/103	100.5/1747	30.5/1048
	11243968	downstream	T	C		21.5/103	240/1747	137.5/1048
	11244100	downstream	G	A		37.5/103	101/1747	30/1048
	11244378	downstream	T	C		64.5/103	343/1747	167.5/1048
	11244635	downstream	T	C		33.5/103	1/1747	0/1048
	11244731	downstream	G	A		4/103	99/1747	30.5/1048
	11245218	2thexonic(s)	C	T	p.V168V	4.5/103	232.5/1747	130.5/1048
	11245417	intronic	G	T		3.5/103	99.5/1747	31/1048
	11245703	intronic	T	G		64/103	344/1747	168.5/1048
	11245745	intronic	G	T		20.5/103	242/1747	137.5/1048
	11246124	intronic	T	C		59/103	343/1747	167/1048
	11246268	intronic	T	A		21/103	242/1747	138/1048
	11246281	intronic	G	A		95.5/103	350.5/1747	171/1048
	11246328	intronic	TC	T		33.5/103	1/1747	0.5/1048
	11246493	intronic	C	CGA		65/103	344/1747	167.5/1048
	11247104	1thexonic(s)	A	T	p.P73P	20.5/103	239.5/1747	135.5/1048
	11248064	upstream	T	A		37/103	101/1747	30.5/1048
	11248117	upstream	G	A		58/103	341/1747	167.5/1048
	11248195	upstream	G	A		0/103	15/1747	19/1048
	11248366	intergenic	AAAG	A		20/103	11/1747	2/1048
	11248567	intergenic	G	GA		8/103	27.5/1747	16/1048
	11248716	intergenic	A	G		46.5/103	343/1747	167/1048
tof12(SoyZH13_12G067700)	5574087	UTR5	T	TA		52/103	90.5/1747	10.5/1048
	5574142	UTR5	G	T		38/103	65.5/1747	9.5/1048
	5574409	UTR5	T	G		53/103	95/1747	11.5/1048
	5574839	UTR5	CT	C		1.5/103	35/1747	19.5/1048
	5574979	UTR5	A	T		31/103	0/1747	0/1048
	5575431	2thexonic(s)	G	A	p.E82E	1.5/103	67/1747	9/1048
	5575477	2thexonic(n)	G	A	p.D98N	6/103	24/1747	1/1048
	5575484	2thexonic(n)	C	T	p.S100L	1.5/103	99/1747	29.5/1048
	5575566	intronic	A	T		1.5/103	64/1747	9/1048
	5575843	intronic	T	A		52.5/103	95/1747	12/1048
	5576031	intronic	A	G		2/103	66.5/1747	8.5/1048
	5576143	intronic	T	C		52.5/103	94.5/1747	10.5/1048
	5576186	intronic	C	T		31.5/103	0/1747	0.5/1048
	5576423	intronic	A	G		31.5/103	0/1747	0.5/1048
	5576545	intronic	T	C		38.5/103	0/1747	0.5/1048
	5577997	intronic	C	T		53.5/103	94.5/1747	11/1048
	5578114	intronic	G	T		0/103	2/1747	33.5/1048
	5578147	intronic	T	C		31/103	0/1747	0.5/1048
	5578382	intronic	T	C		30.5/103	0/1747	1/1048
	5579331	intronic	C	T		30/103	0.5/1747	0.5/1048
	5580218	intronic	CAAGCATACTTGTCTCAGTTAGGATGTCCA	C		1.5/103	34.5/1747	20/1048
	5581588	intronic	C	T		2/103	66.5/1747	9/1048
	5581773	intronic	C	CT		6.5/103	25.5/1747	1/1048
	5582339	intronic	T	A		2/103	65/1747	9/1048
	5582775	intronic	C	T		37.5/103	0/1747	0.5/1048
	5582787	intronic	A	G		39/103	0/1747	0.5/1048
	5583236	intronic	G	A		2.5/103	65/1747	9/1048
	5583328	intronic	A	G		6.5/103	24/1747	1/1048
	5583705	intronic	C	T		30.5/103	0/1747	0.5/1048
	5584108	intronic	G	A		1/103	64.5/1747	9/1048
	5584418	intronic	C	A		6.5/103	24.5/1747	1/1048
	5584912	intronic	T	A		0/103	39.5/1747	6.5/1048
	5585893	7thexonic(n)	A	C	p.K378Q	53.5/103	94.5/1747	11.5/1048
	5586424	intronic	C	CACTTATCTCATCA		99.5/103	152.5/1747	41/1048
	5586562	intronic	ATGCTGTG	A		35.5/103	0/1747	0.5/1048
	5586743	9thexonic(s)	A	G	p.A504A	6/103	23.5/1747	1/1048
	5586881	9thexonic(n)	C	G	p.D550E	31/103	0/1747	0.5/1048
	5587110	9thexonic(n)	T	C	p.X627Q	98/103	155/1747	39.5/1048
	5587148	UTR3	G	A		2.5/103	67/1747	8.5/1048
	5587494	intronic	C	T		36/103	0/1747	0/1048
	5587810	intronic	G	A		31/103	0/1747	1/1048
	5588039	intronic	G	A		37/103	0/1747	0.5/1048
	5588296	UTR3	G	T		74.5/103	98.5/1747	14/1048
tof16(SoyZH13_16G015500)	1499487	UTR3	G	T		24.5/103	336.5/1747	469.5/1048
	1499513	UTR3	A	G		25.5/103	172.5/1747	359.5/1048
	1499753	7thexonic(n)	T	TTGC	p.G629_K630insS	26/103	170/1747	359/1048
	1500573	6thexonic(n)	A	T	p.C384S	101/103	728.5/1747	1405.5/1048
	1501404	6thexonic(n)	AATC	A	p.D106del	0/103	1.5/1747	20.5/1048
	1501995	intronic	G	C		25/103	340/1747	466/1048
	1502443	intronic	C	A		26.5/103	174/1747	357.5/1048
	1502451	intronic	C	CAT		16/103	0/1747	1/1048
	1503259	intronic	A	G		25.5/103	169.5/1747	359/1048
	1503546	intronic	C	T		0/103	338.5/1747	464.5/1048
	1503605	intronic	C	G		43/103	338.5/1747	466/1048
	1503906	intronic	GTTGTTA	G		16.5/103	0/1747	1.5/1048
	1504187	intronic	T	TTTA		13.5/103	0/1747	1.5/1048
	1504356	intronic	A	G		24/103	171.5/1747	356.5/1048
	1504431	intronic	G	A		24/103	326.5/1747	451.5/1048
	1504432	intronic	C	A		26/103	172.5/1747	355.5/1048
	1504436	intronic	A	G		23.5/103	324.5/1747	371.5/1048
	1504541	intronic	C	CT		16.5/103	0/1747	1.5/1048
	1505468	intronic	T	C		41.5/103	338/1747	469.5/1048
	1505892	intronic	GGATTGTGAATCCCA	G		25/103	338/1747	462/1048
	1506071	intronic	AG	A		15.5/103	0/1747	1.5/1048
	1506102	intronic	AG	A		26/103	173/1747	357.5/1048
	1506377	intronic	A	G		82/103	512.5/1747	828.5/1048
	1506843	intronic	G	A		7/103	337.5/1747	463.5/1048
	1506877	intronic	C	T		24.5/103	337.5/1747	467/1048
	1507075	intronic	A	C		79.5/103	512.5/1747	821.5/1048
	1507156	intronic	TTAGTTACAGAGG	T		15.5/103	0/1747	1/1048
	1507232	intronic	A	T		103/103	1038/1747	1717/1048
	1507606	intronic	C	T		10/103	212.5/1747	564/1048
	1508141	intronic	C	T		5/103	337/1747	462/1048
	1508367	intronic	G	A		26/103	172/1747	359/1048
	1508895	intronic	T	TATTTATATAAAAAAAACTAAGAAAATGATGTAAAG		6/103	309/1747	439/1048
	1509092	intronic	A	G		0/103	339/1747	459.5/1048
	1509205	intronic	A	C		81.5/103	514/1747	828.5/1048
	1509342	intronic	T	C		24.5/103	339.5/1747	468.5/1048
	1509377	intronic	A	C		81.5/103	514.5/1747	830/1048
	1509389	intronic	A	G		26/103	172.5/1747	357.5/1048
	1509667	intronic	C	T		24.5/103	337/1747	468.5/1048
	1509737	intronic	G	A		83/103	509.5/1747	830/1048
	1509787	intronic	CAT	C		15.5/103	0/1747	1/1048
	1510223	intronic	A	T		8/103	339/1747	465.5/1048
	1510375	intronic	T	TTGATCATGACTA		26/103	169.5/1747	352/1048
	1510693	intronic	A	G		25.5/103	340/1747	467/1048
	1511180	intronic	AG	A		14.5/103	0/1747	1/1048
	1511414	3thexonic(n)	C	T	p.R34R	25/103	337/1747	465.5/1048
	1511743	UTR5	G	T		25/103	337/1747	463.5/1048
	1511998	UTR5	A	T		20.5/103	177/1747	357.5/1048
	1512057	UTR5	CG	C		37/103	69/1747	19.5/1048
	1512060	UTR5	A	C		37/103	68.5/1747	19.5/1048
	1512064	UTR5	AG	A		37.5/103	69.5/1747	19/1048
	1512072	UTR5	A	G		37.5/103	70.5/1747	19/1048
	1512091	UTR5	G	A		37.5/103	70/1747	19.5/1048
	1512098	UTR5	G	C		37/103	72.5/1747	19.5/1048
	1512129	splicing	A	T		27.5/103	36/1747	14/1048
	1512151	UTR5	C	G		26.5/103	35.5/1747	13/1048
	1512174	UTR5	A	T		24.5/103	28/1747	10.5/1048
	1512175	UTR5	G	T		24.5/103	27.5/1747	10/1048
	1512182	UTR5	T	A		22/103	24.5/1747	8/1048
	1512256	splicing	TCAACAGCGTCGCGCTGTGAGCACTGACAGCACC	T		28.5/103	25/1747	11.5/1048
	1512374	intronic	AC	A		14.5/103	15.5/1747	4.5/1048
	1512382	intronic	AT	A		13.5/103	15/1747	4.5/1048
	1512579	UTR5	G	A		54.5/103	341/1747	469/1048
	1512614	UTR5	T	A		24/103	340.5/1747	466/1048
	1512638	UTR5	A	C		24/103	340/1747	466.5/1048
	1512654	UTR5	A	T		13/103	339/1747	465.5/1048
	1512752	UTR5	T	A		99.5/103	729/1747	1404.5/1048
tof18(SoyZH13_18G197600)	53752801	UTR3	A	G		13/103	161/1747	171.5/1048
	53753075	intronic	ACT	A		47/103	394.5/1747	559.5/1048
	53753388	exonic	G	A	p.A145A	48/103	394.5/1747	562/1048
	53753572	intronic	T	G		62/103	399/1747	561/1048
	53753623	intronic	T	G		95.5/103	561/1747	738/1048
	53753717	intronic	T	C		48.5/103	394.5/1747	566/1048
	53753826	intronic	C	CAATGATTGAGATTGTGGTTA		47/103	394/1747	558/1048
	53754403	intronic	T	C		47.5/103	394/1747	561.5/1048
	53754422	intronic	A	G		60.5/103	394/1747	563.5/1048
	53754607	intronic	T	C		0/103	89/1747	34/1048
	53754641	intronic	CTCATGT	C		46.5/103	390.5/1747	559/1048
	53754756	intronic	T	C		68/103	393/1747	562/1048
	53754901	intronic	A	G		94/103	560/1747	740.5/1048
	53754909	intronic	G	A		46.5/103	393.5/1747	564/1048
	53754920	intronic	T	A		3/103	133/1747	159.5/1048
	53754941	intronic	G	C		46/103	395.5/1747	564/1048
	53754947	intronic	G	T		3/103	282.5/1747	521/1048
	53755042	intronic	TGA	T		19/103	2/1747	1.5/1048
	53755096	intronic	C	T		49/103	397.5/1747	564.5/1048
	53755254	intronic	C	T		48/103	394/1747	561.5/1048
	53755258	intronic	CTA	C		28.5/103	392.5/1747	560/1048
	53755318	intronic	A	T		96/103	562.5/1747	735.5/1048
	53755344	intronic	A	G		49.5/103	394.5/1747	560.5/1048
	53755353	intronic	G	A		8.5/103	304/1747	523/1048
	53755360	intronic	T	A		12.5/103	160.5/1747	172.5/1048
	53755381	intronic	C	T		50/103	394.5/1747	557/1048
	53755423	intronic	A	AG		48/103	396/1747	558.5/1048
	53755510	intronic	C	T		53/103	397/1747	566/1048
	53755521	intronic	A	G		62.5/103	397/1747	566/1048
	53755530	intronic	T	C		103/103	1040.5/1747	1708.5/1048
	53755537	intronic	G	A		21.5/103	155/1747	164.5/1048
	53755538	intronic	A	G		50/103	396/1747	566.5/1048
	53755555	intronic	G	A		48.5/103	396/1747	565/1048
	53755565	intronic	C	T		94.5/103	559.5/1747	740/1048
	53755579	intronic	C	G		9/103	152.5/1747	163.5/1048
	53755625	intronic	G	A		7.5/103	302/1747	525.5/1048
	53755640	intronic	A	G		47/103	393/1747	562/1048
	53755657	intronic	C	A		48/103	392.5/1747	562.5/1048
	53755665	intronic	C	T		48/103	392/1747	561/1048
	53755687	intronic	G	C		60.5/103	391.5/1747	561.5/1048
	53755699	intronic	A	C		60.5/103	390.5/1747	561.5/1048
	53755747	intronic	A	G		48.5/103	390/1747	563/1048
	53755787	intronic	G	A		59/103	546/1747	736/1048
	53755816	intronic	A	G		47/103	385/1747	558.5/1048
	53755820	intronic	G	A		47/103	394/1747	567.5/1048
	53755827	intronic	A	G		47/103	387/1747	558/1048
	53755832	intronic	AG	A		47/103	386.5/1747	556.5/1048
	53755856	intronic	C	G		47/103	386.5/1747	555.5/1048
	53755859	intronic	A	C		47/103	387/1747	556/1048
	53755861	intronic	G	A		27.5/103	384/1747	554.5/1048
	53755874	intronic	G	A		47.5/103	390.5/1747	557/1048
	53755880	intronic	G	A		48/103	390/1747	557/1048
	53755905	intronic	A	G		47.5/103	390/1747	556.5/1048
	53755947	intronic	C	T		47/103	391/1747	556/1048
	53755954	intronic	A	G		46.5/103	392/1747	557/1048
	53755955	intronic	G	A		46.5/103	392/1747	557.5/1048
	53755959	intronic	G	A		46.5/103	392/1747	557.5/1048
	53755985	intronic	C	T		46.5/103	392/1747	556.5/1048
	53755986	intronic	G	A		46.5/103	392/1747	556.5/1048
	53755991	intronic	C	A		46.5/103	391.5/1747	555/1048
	53755993	intronic	T	C		46.5/103	391.5/1747	554.5/1048
	53756016	intronic	TCTC	T		45.5/103	393.5/1747	557.5/1048
	53756045	intronic	C	T		48/103	394.5/1747	555/1048
	53756046	intronic	C	T		45.5/103	395/1747	555/1048
	53756078	intronic	C	A		46.5/103	395/1747	558/1048
	53756097	intronic	T	C		46/103	394.5/1747	556/1048
	53756102	intronic	G	A		0/103	132/1747	160.5/1048
	53756122	intronic	A	G		46/103	394/1747	557.5/1048
	53756123	intronic	T	C		44.5/103	394.5/1747	557.5/1048
	53756125	intronic	A	G		48.5/103	165.5/1747	175.5/1048
	53756126	intronic	G	A		46/103	394.5/1747	557.5/1048
	53756132	intronic	G	T		13.5/103	160/1747	173.5/1048
	53756179	intronic	CGA	C		3/103	134/1747	158.5/1048
	53756184	intronic	C	T		47/103	394/1747	558/1048
	53756186	intronic	A	G		94.5/103	561/1747	733/1048
	53756195	intronic	A	G		10.5/103	154/1747	162/1048
	53756223	intronic	C	T		57/103	393.5/1747	557.5/1048
	53756225	intronic	G	A		12.5/103	160.5/1747	172.5/1048
	53756226	intronic	T	C		46.5/103	393.5/1747	557.5/1048
	53756233	intronic	C	T		46.5/103	393/1747	558.5/1048
	53756240	intronic	T	C		46/103	392.5/1747	558/1048
	53756241	intronic	G	A		46/103	392.5/1747	558/1048
	53756245	intronic	A	C		46/103	393/1747	558/1048
	53756253	intronic	A	C		46.5/103	392.5/1747	556/1048
	53756261	intronic	T	C		48/103	392/1747	556.5/1048
	53756276	intronic	G	A		45.5/103	392.5/1747	552.5/1048
	53756280	intronic	G	A		6/103	133.5/1747	159/1048
	53756286	intronic	T	C		45.5/103	392.5/1747	553/1048
	53756296	intronic	G	T		45.5/103	393/1747	552.5/1048
	53756304	intronic	T	G		94/103	559/1747	729/1048
	53756323	intronic	A	C		45/103	392/1747	555.5/1048
	53756328	intronic	A	C		44.5/103	392/1747	556.5/1048
	53756333	intronic	C	T		45/103	392/1747	555.5/1048
	53756340	intronic	G	A		45.5/103	392.5/1747	556.5/1048
	53756345	intronic	G	A		45.5/103	391/1747	556/1048
	53756346	intronic	G	C		45.5/103	391.5/1747	556/1048
	53756351	intronic	T	A		46/103	392/1747	556.5/1048
	53756357	intronic	C	T		46/103	392/1747	555.5/1048
	53756362	intronic	G	A		46.5/103	392/1747	555.5/1048
	53756368	intronic	G	A		46.5/103	391.5/1747	556.5/1048
	53756389	intronic	T	C		95/103	558/1747	735/1048
	53756399	intronic	G	A		50.5/103	392/1747	556.5/1048
	53756402	intronic	A	G		59/103	392/1747	557/1048
	53756415	intronic	C	T		46/103	391.5/1747	557/1048
	53756416	intronic	T	C		46/103	391.5/1747	556.5/1048
	53756439	intronic	T	C		56.5/103	391.5/1747	558/1048
	53756471	intronic	G	A		46.5/103	390/1747	556.5/1048
	53756480	intronic	A	G		78.5/103	551/1747	731/1048
	53756498	intronic	A	G		45/103	388.5/1747	555/1048
	53756526	intronic	C	T		2/103	134/1747	160/1048
	53756541	intronic	G	A		46.5/103	393.5/1747	556.5/1048
	53756548	intronic	G	A		46.5/103	393.5/1747	556.5/1048
	53756588	intronic	T	C		47.5/103	394/1747	560/1048
	53756594	intronic	G	A		47.5/103	394/1747	560/1048
	53756595	intronic	A	G		47.5/103	394/1747	560/1048
	53756606	intronic	G	A		47/103	393.5/1747	560/1048
	53756617	intronic	A	G		47.5/103	393/1747	558.5/1048
	53756671	intronic	A	G		47.5/103	395/1747	564/1048
	53756761	intronic	C	T		47.5/103	392.5/1747	559/1048
	53756805	intronic	T	A		47/103	395.5/1747	560.5/1048
	53756813	intronic	G	A		9.5/103	152.5/1747	162.5/1048
	53756819	intronic	G	A		47/103	395/1747	561/1048
	53756832	intronic	T	C		94/103	559.5/1747	733.5/1048
	53756858	intronic	A	G		48/103	393.5/1747	561/1048
	53756862	intronic	G	A		48/103	393.5/1747	560/1048
	53756864	intronic	G	A		48/103	393.5/1747	560.5/1048
	53756912	intronic	C	T		47/103	394.5/1747	562/1048
	53756940	intronic	G	A		46/103	393/1747	560.5/1048
	53756943	intronic	A	G		46/103	392.5/1747	561/1048
	53756978	intronic	G	A		46.5/103	394/1747	560/1048
	53756980	intronic	A	G		60/103	394/1747	560.5/1048
	53756995	intronic	G	A		47/103	393.5/1747	562.5/1048
	53757048	intronic	A	G		95/103	561/1747	735.5/1048
	53757053	intronic	T	C		59/103	394/1747	562/1048
	53757085	intronic	G	GA		45/103	391.5/1747	558/1048
	53757086	intronic	G	A		46/103	391.5/1747	558.5/1048
	53757147	intronic	A	G		46.5/103	392/1747	558.5/1048
	53757173	intronic	G	A		45.5/103	401/1747	566.5/1048
	53757189	intronic	T	C		46/103	390.5/1747	557.5/1048
	53757195	intronic	G	A		46/103	390.5/1747	557.5/1048
	53757227	intronic	GTA	G		0/103	8/1747	9/1048
	53757244	intronic	T	C		78/103	98.5/1747	29/1048
	53757263	intronic	T	C		45.5/103	164/1747	174.5/1048
	53757279	intronic	C	T		13/103	155/1747	165/1048
	53757396	intronic	A	G		81.5/103	231.5/1747	191/1048
	53757440	intronic	C	T		49.5/103	392.5/1747	562.5/1048
	53757468	intronic	T	A		49/103	393/1747	562.5/1048
	53757482	intronic	A	G		29.5/103	391.5/1747	560.5/1048
	53757567	intronic	A	G		48/103	397.5/1747	563/1048
	53757629	intronic	A	G		48/103	395/1747	557/1048
	53757639	intronic	G	A		48/103	394.5/1747	556/1048
	53757752	intronic	A	C		47.5/103	396.5/1747	561/1048
	53757768	intronic	C	T		47.5/103	397/1747	559.5/1048
	53757795	intronic	A	G		48/103	395/1747	560.5/1048
	53757858	intronic	A	G		48/103	394.5/1747	561.5/1048
	53757863	intronic	A	T		48.5/103	394.5/1747	562/1048
	53757891	intronic	C	T		48.5/103	395/1747	565/1048
	53757899	intronic	G	A		55.5/103	395/1747	564/1048
	53757904	intronic	A	G		29/103	393.5/1747	563/1048
	53757934	intronic	T	A		48/103	395.5/1747	562/1048
	53757943	intronic	C	T		47.5/103	396/1747	561/1048
	53758019	intronic	A	G		48.5/103	396/1747	561/1048
	53758027	intronic	G	T		48.5/103	395/1747	562/1048
	53758080	intronic	T	C		0/103	77.5/1747	65/1048
	53758125	intronic	A	G		61/103	393/1747	562.5/1048
	53758169	intronic	C	T		58/103	392.5/1747	563.5/1048
	53758170	intronic	A	G		47.5/103	392.5/1747	563.5/1048
	53758190	intronic	C	T		48/103	394/1747	564/1048
	53758218	intronic	GTT	G		3/103	132.5/1747	157/1048
	53758269	intronic	A	G		47.5/103	393/1747	561.5/1048
	53758309	intronic	G	A		61/103	553.5/1747	732.5/1048
	53758324	intronic	G	A		12/103	9.5/1747	11/1048
	53758382	intronic	G	A		46.5/103	393/1747	563.5/1048
	53758386	intronic	C	T		3/103	133/1747	157.5/1048
	53758392	intronic	G	A		47/103	394/1747	564/1048
	53758398	intronic	T	C		47/103	393.5/1747	564/1048
	53758407	intronic	C	T		46.5/103	395/1747	566/1048
	53758416	intronic	A	G		58/103	394/1747	563/1048
	53758417	intronic	C	T		46.5/103	394/1747	563.5/1048
	53758428	intronic	A	G		46.5/103	395.5/1747	563.5/1048
	53758436	intronic	A	G		46.5/103	395.5/1747	563/1048
	53758454	intronic	G	C		80/103	558/1747	734.5/1048
	53758512	intronic	A	T		47.5/103	395/1747	565/1048
	53758656	intronic	G	A		50.5/103	396/1747	566.5/1048
	53758893	intronic	A	T		3/103	134.5/1747	155.5/1048
	53758908	intronic	G	A		3/103	134/1747	156/1048
	53758934	intronic	GAATTTCACAACAAGACACTCGATCAA	G		0/103	8/1747	9/1048
	53758967	intronic	A	C		61/103	396.5/1747	563/1048
	53758996	intronic	CTTTCTTTAATATT	C		0/103	132/1747	159/1048
	53759053	intronic	CT	C		0/103	8/1747	9/1048
	53759547	intronic	C	A		92.5/103	425/1747	578.5/1048
	53759582	intronic	A	G		37.5/103	6/1747	5.5/1048
	53759614	intronic	A	G		40.5/103	21.5/1747	6.5/1048
	53759797	intronic	T	G		30.5/103	2.5/1747	2/1048
	53759833	intronic	A	G		31/103	2.5/1747	2/1048
	53759940	intronic	A	G		14/103	9/1747	10/1048
	53760035	intronic	C	T		15/103	8.5/1747	10/1048
	53760342	intronic	T	A		42.5/103	21.5/1747	6/1048
	53760367	intronic	T	A		9/103	12.5/1747	11/1048
	53760474	intronic	A	C		95/103	561.5/1747	739/1048
	53760514	intronic	T	TCTC		31/103	12.5/1747	13/1048
	53760548	intronic	TGA	T		5/103	12/1747	13/1048
	53760797	intronic	G	A		71.5/103	540/1747	730.5/1048
	53760855	intronic	C	G		41.5/103	133/1747	159/1048
	53760878	intronic	G	A		71.5/103	541.5/1747	732/1048
	53761118	intronic	G	GA		28/103	2/1747	2.5/1048
	53761119	intronic	A	G		3.5/103	132/1747	155/1048
	53761401	intronic	T	C		44/103	160.5/1747	170.5/1048
	53761442	intronic	G	A		25/103	399/1747	560/1048
	53761456	intronic	C	T		26/103	398.5/1747	557.5/1048
	53761499	intronic	T	G		10/103	158/1747	169/1048
	53761524	intronic	T	C		71/103	561.5/1747	736/1048
	53761663	intronic	C	G		7/103	129.5/1747	160/1048
	53761724	intronic	T	A		47/103	400.5/1747	564/1048
	53761774	intronic	A	ATGAGAT		94.5/103	563/1747	737.5/1048
	53761838	intronic	T	A		33/103	399.5/1747	563.5/1048
	53761881	intronic	A	AAT		53.5/103	400.5/1747	562.5/1048
	53761897	intronic	G	T		3/103	24/1747	10/1048
	53761902	intronic	C	G		55.5/103	403.5/1747	563/1048
	53761964	intronic	T	C		60/103	427/1747	575/1048
	53761967	intronic	T	A		60/103	427/1747	575/1048
	53762014	intronic	A	G		61/103	427.5/1747	576/1048
	53762059	intronic	G	A		96/103	564/1747	740/1048
	53762094	intronic	C	T		60/103	427/1747	575.5/1048
	53762148	intronic	A	T		71/103	430.5/1747	575/1048
	53762188	intronic	TGA	T		6.5/103	23/1747	10/1048
	53762192	intronic	ATGTG	A		6.5/103	23/1747	10/1048
	53762206	intronic	G	C		70.5/103	429/1747	578/1048
	53762242	intronic	A	G		6.5/103	23/1747	10/1048
	53762474	intronic	T	TTC		5/103	23.5/1747	10/1048
	53762657	intronic	C	CA		15.5/103	392/1747	561.5/1048
	53762743	intronic	T	TA		23.5/103	132.5/1747	162/1048
	53762744	intronic	A	G		74/103	424/1747	579.5/1048
	53762757	intronic	GT	G		18/103	390/1747	565/1048
	53762819	intronic	A	ATT		95/103	559.5/1747	738/1048
	53762843	intronic	C	T		70.5/103	424.5/1747	575/1048
	53762861	intronic	A	G		66/103	401.5/1747	564.5/1048
	53762869	intronic	T	C		48.5/103	8/1747	4/1048
	53762870	intronic	A	G		70.5/103	423.5/1747	574/1048
	53762939	intronic	C	T		69.5/103	425.5/1747	574.5/1048
	53762944	intronic	A	G		69/103	425/1747	574.5/1048
	53763005	intronic	G	A		47/103	9/1747	4/1048
	53763026	intronic	C	A		69/103	425/1747	572.5/1048
	53763087	intronic	T	A		16.5/103	395/1747	559.5/1048
	53763279	intronic	T	C		48/103	9.5/1747	4/1048
	53763424	intronic	T	C		6/103	23/1747	10/1048
	53763438	intronic	G	A		75/103	428/1747	576.5/1048
	53763443	intronic	A	G		22/103	133.5/1747	164/1048
	53763482	intronic	A	AT		6/103	23.5/1747	10/1048
	53763539	intronic	C	A		5/103	23/1747	10/1048
	53763588	intronic	T	C		16.5/103	395/1747	561/1048
	53763605	intronic	T	G		70/103	426.5/1747	575/1048
	53763681	intronic	C	CAGTTCTTATCT		16.5/103	386/1747	555/1048
	53763717	intronic	G	T		72/103	425.5/1747	574.5/1048
	53763779	intronic	G	A		46/103	9.5/1747	4/1048
	53763789	intronic	A	T		17.5/103	395/1747	561.5/1048
	53763826	intronic	A	T		17/103	394/1747	560.5/1048
	53763840	intronic	T	C		94/103	559/1747	738/1048
	53763849	intronic	G	C		70.5/103	425/1747	574.5/1048
	53763853	intronic	G	C		49/103	420.5/1747	571.5/1048
	53763854	intronic	A	G		17.5/103	394/1747	560.5/1048
	53763889	intronic	T	A		71/103	425/1747	576.5/1048
	53763932	intronic	G	A		18/103	394.5/1747	561.5/1048
	53763940	intronic	T	G		72.5/103	425/1747	574/1048
	53763952	intronic	TA	T		27/103	3/1747	1/1048
	53763956	intronic	TG	T		27/103	3/1747	1/1048
	53763961	intronic	C	CTT		27/103	3/1747	1/1048
	53763975	intronic	G	A		10/103	134.5/1747	161/1048
	53764016	intronic	G	A		49.5/103	9/1747	4/1048
	53764022	intronic	A	G		74.5/103	421.5/1747	577.5/1048
	53764026	intronic	G	A		5/103	23.5/1747	10/1048
	53764032	intronic	A	G		96/103	557/1747	738/1048
	53764036	intronic	T	C		94/103	557.5/1747	738/1048
	53764066	intronic	T	C		71.5/103	424/1747	576.5/1048
	53764072	intronic	C	A		70/103	424/1747	576/1048
	53764079	intronic	A	AT		50.5/103	30.5/1747	14/1048
	53764092	intronic	A	G		49.5/103	9/1747	4/1048
	53764094	intronic	T	A		73/103	421.5/1747	577.5/1048
	53764098	intronic	G	A		74.5/103	422.5/1747	578.5/1048
	53764113	intronic	A	T		6/103	23/1747	10/1048
	53764121	intronic	G	A		17.5/103	384.5/1747	561.5/1048
	53764122	intronic	A	G		67/103	413.5/1747	574.5/1048
	53764125	intronic	T	C		96/103	556/1747	736/1048
	53764144	intronic	T	A		47.5/103	9.5/1747	4/1048
	53764148	intronic	T	C		69/103	416.5/1747	575/1048
	53764161	intronic	C	T		69.5/103	416/1747	573/1048
	53764171	intronic	T	C		69/103	416/1747	573/1048
	53764172	intronic	T	C		71/103	413/1747	560.5/1048
	53764198	intronic	T	C		69.5/103	424/1747	575/1048
	53764242	intronic	T	TA		70/103	425.5/1747	575/1048
	53764301	intronic	C	T		71.5/103	425.5/1747	576/1048
	53764335	intronic	C	G		5.5/103	23/1747	10/1048
	53764367	intronic	C	A		73/103	426/1747	571/1048
	53764402	intronic	A	G		71.5/103	426.5/1747	576/1048
	53764407	intronic	C	G		96/103	562/1747	735.5/1048
	53764490	intronic	A	C		16.5/103	391/1747	561.5/1048
	53764592	intronic	A	G		71.5/103	429/1747	572.5/1048
	53764641	intronic	C	T		6/103	23/1747	10/1048
	53764934	intronic	A	G		70/103	424/1747	573.5/1048
	53764965	intronic	T	A		17.5/103	391.5/1747	559.5/1048
	53765012	intronic	CT	C		0/103	136/1747	332.5/1048
	53765037	intronic	GA	G		19.5/103	4.5/1747	3/1048
	53765057	intronic	G	GAATGAATATGTTAA		50/103	268/1747	373.5/1048
	53765068	intronic	T	C		16/103	373/1747	535.5/1048
	53765077	intronic	A	ATGTGCT		0/103	15.5/1747	9/1048
	53765140	intronic	G	T		5/103	23/1747	10/1048
	53765142	intronic	G	T		69/103	422/1747	574.5/1048
	53765205	intronic	T	C		71.5/103	424.5/1747	574.5/1048
	53765224	intronic	G	A		69/103	425.5/1747	574/1048
	53765283	intronic	A	T		72.5/103	430/1747	572.5/1048
	53765451	intronic	A	T		64/103	405/1747	563/1048
	53765516	intronic	A	G		17.5/103	398.5/1747	559/1048
	53765529	intronic	A	T		45/103	9.5/1747	4/1048
	53765557	intronic	G	T		6/103	22.5/1747	10/1048
	53765578	intronic	C	A		23/103	134.5/1747	159/1048
	53765702	intronic	G	A		23/103	419/1747	567/1048
	53765794	intronic	A	T		5.5/103	21.5/1747	10/1048
	53765819	intronic	AG	A		0/103	10/1747	11/1048
	53766070	intronic	C	T		51/103	31/1747	15/1048
	53766160	intronic	C	A		41/103	8/1747	5.5/1048
	53766222	intronic	T	A		52/103	31.5/1747	15/1048
	53766228	intronic	C	T		2.5/103	141.5/1747	296/1048
	53766243	intronic	A	C		96.5/103	566/1747	740/1048
	53766297	intronic	G	C		47.5/103	31.5/1747	15/1048
	53766325	intronic	C	G		5.5/103	23/1747	10/1048
	53766564	intronic	G	A		46/103	31/1747	15/1048
	53766702	intronic	C	T		3.5/103	22.5/1747	10/1048
	53766774	intronic	G	A		67.5/103	165.5/1747	174/1048
	53766948	intronic	TAACATTCAA	T		3/103	22.5/1747	10/1048
	53767025	intronic	T	C		8/103	131.5/1747	159.5/1048
	53767465	intronic	T	C		33.5/103	527/1747	720.5/1048
	53767492	intronic	T	G		43/103	530/1747	722.5/1048
	53767672	intronic	AT	A		3/103	38/1747	83/1048
	53768181	intronic	A	T		62.5/103	165/1747	174/1048
	53768640	intronic	T	A		64.5/103	166/1747	176/1048
	53768654	intronic	A	T		93/103	566.5/1747	739/1048
	53768858	intronic	A	G		94/103	561/1747	736/1048
	53769423	intronic	T	C		0/103	134/1747	157/1048
	53769587	intronic	G	GA		14.5/103	1.5/1747	1.5/1048
	53769969	UTR5	G	A		92.5/103	561/1747	739/1048

## Sheet: Table S3
Table S3. List of SNPs located in FT-related genes in 2,898 soybean accessions.
SNP	Chr	Pos	Gene names
Gm04.4073600	4	4073600	J
Gm04.4073749	4	4073749	J
Gm04.4077659	4	4077659	J
Gm04.4078270	4	4078270	J
Gm04.4078815	4	4078815	J
Gm04.4082219	4	4082219	J
Gm04.4082916	4	4082916	J
Gm04.4084170	4	4084170	J
Gm04.4084378	4	4084378	J
Gm04.4086530	4	4086530	J
Gm04.37735885	4	37735885	Tof4
Gm04.37736410	4	37736410	Tof4
Gm04.37736794	4	37736794	Tof4
Gm04.37737285	4	37737285	Tof4
Gm04.37737911	4	37737911	Tof4
Gm04.37741084	4	37741084	Tof4
Gm04.37741503	4	37741503	Tof4
Gm04.37741929	4	37741929	Tof4
Gm04.37742617	4	37742617	Tof4
Gm04.37742642	4	37742642	Tof4
Gm04.37742793	4	37742793	Tof4
Gm04.37743349	4	37743349	Tof4
Gm04.37743360	4	37743360	Tof4
Gm04.37746053	4	37746053	Tof4
Gm04.37747876	4	37747876	Tof4
Gm04.37748537	4	37748537	Tof4
Gm04.37748570	4	37748570	Tof4
Gm04.37751006	4	37751006	Tof4
Gm04.37754305	4	37754305	Tof4
Gm04.37756356	4	37756356	Tof4
Gm04.37763549	4	37763549	Tof4
Gm04.37764434	4	37764434	Tof4
Gm04.37764891	4	37764891	Tof4
Gm05.1642549	5	1642549	Tof5
Gm05.1643877	5	1643877	Tof5
Gm05.1647481	5	1647481	Tof5
Gm05.1647514	5	1647514	Tof5
Gm05.1649378	5	1649378	Tof5
Gm05.1651478	5	1651478	Tof5
Gm05.1651728	5	1651728	Tof5
Gm05.1651746	5	1651746	Tof5
Gm05.1651863	5	1651863	Tof5
Gm05.1652489	5	1652489	Tof5
Gm06.19974553	6	19974553	E1
Gm06.19974637	6	19974637	E1
Gm06.19974884	6	19974884	E1
Gm06.19975094	6	19975094	E1
Gm06.19975603	6	19975603	E1
Gm06.19975775	6	19975775	E1
Gm06.19976119	6	19976119	E1
Gm06.19976471	6	19976471	E1
Gm06.19977194	6	19977194	E1
Gm06.19977528	6	19977528	E1
Gm06.19977667	6	19977667	E1
Gm06.19977735	6	19977735	E1
Gm06.19978337	6	19978337	E1
Gm06.19978360	6	19978360	E1
Gm06.19978389	6	19978389	E1
Gm06.19979917	6	19979917	E1
Gm06.19980324	6	19980324	E1
Gm06.19980718	6	19980718	E1
Gm06.19980740	6	19980740	E1
Gm06.19981451	6	19981451	E1
Gm06.19981477	6	19981477	E1
Gm06.19982140	6	19982140	E1
Gm06.19983070	6	19983070	E1
Gm06.19984534	6	19984534	E1
Gm06.19984939	6	19984939	E1
Gm06.19985857	6	19985857	E1
Gm06.19986273	6	19986273	E1
Gm06.19986485	6	19986485	E1
Gm06.19986640	6	19986640	E1
Gm06.19987002	6	19987002	E1
Gm06.19987021	6	19987021	E1
Gm06.19987150	6	19987150	E1
Gm06.19988594	6	19988594	E1
Gm06.19988618	6	19988618	E1
Gm06.19988670	6	19988670	E1
Gm06.19988827	6	19988827	E1
Gm06.19989719	6	19989719	E1
Gm06.19989786	6	19989786	E1
Gm06.19990572	6	19990572	E1
Gm06.19991643	6	19991643	E1
Gm06.19991710	6	19991710	E1
Gm06.19992848	6	19992848	E1
Gm06.19992870	6	19992870	E1
Gm06.19993431	6	19993431	E1
Gm06.19993871	6	19993871	E1
Gm06.19994073	6	19994073	E1
Gm06.19994500	6	19994500	E1
Gm06.19994970	6	19994970	E1
Gm06.19995343	6	19995343	E1
Gm06.19995962	6	19995962	E1
Gm06.19995969	6	19995969	E1
Gm06.19996064	6	19996064	E1
Gm06.19996111	6	19996111	E1
Gm06.19996170	6	19996170	E1
Gm06.19996187	6	19996187	E1
Gm06.19996243	6	19996243	E1
Gm06.19996289	6	19996289	E1
Gm06.19996870	6	19996870	E1
Gm06.19997299	6	19997299	E1
Gm06.19997802	6	19997802	E1
Gm06.19998209	6	19998209	E1
Gm06.19998829	6	19998829	E1
Gm06.19998904	6	19998904	E1
Gm06.20000118	6	20000118	E1
Gm06.20000784	6	20000784	E1
Gm06.20001545	6	20001545	E1
Gm06.20002554	6	20002554	E1
Gm06.20003255	6	20003255	E1
Gm06.20003467	6	20003467	E1
Gm06.20004359	6	20004359	E1
Gm06.20005287	6	20005287	E1
Gm06.20005966	6	20005966	E1
Gm06.20006389	6	20006389	E1
Gm06.20006670	6	20006670	E1
Gm06.20007391	6	20007391	E1
Gm06.20007489	6	20007489	E1
Gm06.20007568	6	20007568	E1
Gm06.20007861	6	20007861	E1
Gm06.20007882	6	20007882	E1
Gm06.20008110	6	20008110	E1
Gm06.20008247	6	20008247	E1
Gm06.20008478	6	20008478	E1
Gm06.20009268	6	20009268	E1
Gm06.20009701	6	20009701	E1
Gm06.20009717	6	20009717	E1
Gm06.20009744	6	20009744	E1
Gm06.20009747	6	20009747	E1
Gm06.20009774	6	20009774	E1
Gm06.20010005	6	20010005	E1
Gm06.20010226	6	20010226	E1
Gm06.20012439	6	20012439	E1
Gm06.20012459	6	20012459	E1
Gm06.20013680	6	20013680	E1
Gm06.20014878	6	20014878	E1
Gm06.20014928	6	20014928	E1
Gm06.20015220	6	20015220	E1
Gm06.20015714	6	20015714	E1
Gm06.20015977	6	20015977	E1
Gm06.20017814	6	20017814	E1
Gm06.20018840	6	20018840	E1
Gm06.20018979	6	20018979	E1
Gm06.20019596	6	20019596	E1
Gm06.20020292	6	20020292	E1
Gm06.20020567	6	20020567	E1
Gm06.20021071	6	20021071	E1
Gm06.20021584	6	20021584	E1
Gm06.20021623	6	20021623	E1
Gm06.20021966	6	20021966	E1
Gm06.20024309	6	20024309	E1
Gm06.20024568	6	20024568	E1
Gm06.20024745	6	20024745	E1
Gm06.20025522	6	20025522	E1
Gm06.20027908	6	20027908	E1
Gm06.20028875	6	20028875	E1
Gm06.20030373	6	20030373	E1
Gm06.20031205	6	20031205	E1
Gm06.20033091	6	20033091	E1
Gm06.20034487	6	20034487	E1
Gm06.20034503	6	20034503	E1
Gm06.20037231	6	20037231	E1
Gm06.20040314	6	20040314	E1
Gm06.20042453	6	20042453	E1
Gm06.20043850	6	20043850	E1
Gm06.20048190	6	20048190	E1
Gm06.20050176	6	20050176	E1
Gm06.20050782	6	20050782	E1
Gm06.20050822	6	20050822	E1
Gm06.20051701	6	20051701	E1
Gm06.20051805	6	20051805	E1
Gm06.20051818	6	20051818	E1
Gm06.20051922	6	20051922	E1
Gm06.20056513	6	20056513	E1
Gm08.3678031	8	3678031	Tof8
Gm08.49511862	8	49511862	Tof8
Gm08.49513105	8	49513105	Tof8
Gm08.49517281	8	49517281	Tof8
Gm08.49525599	8	49525599	Tof8
Gm08.49526830	8	49526830	Tof8
Gm10.47807989	10	47807989	E2
Gm10.47808515	10	47808515	E2
Gm10.47809383	10	47809383	E2
Gm10.47810215	10	47810215	E2
Gm10.47811357	10	47811357	E2
Gm10.47813742	10	47813742	E2
Gm10.47813893	10	47813893	E2
Gm10.47815076	10	47815076	E2
Gm10.47815448	10	47815448	E2
Gm10.47815754	10	47815754	E2
Gm10.47816797	10	47816797	E2
Gm10.47828386	10	47828386	E2
Gm10.47832388	10	47832388	E2
Gm10.47838413	10	47838413	E2
Gm12.5569577	12	5569577	Tof12
Gm12.5571570	12	5571570	Tof12
Gm12.5571660	12	5571660	Tof12
Gm12.5572194	12	5572194	Tof12
Gm12.5575484	12	5575484	Tof12
Gm12.5578114	12	5578114	Tof12
Gm12.5582787	12	5582787	Tof12
Gm12.5584912	12	5584912	Tof12
Gm12.5587110	12	5587110	Tof12
Gm12.5590860	12	5590860	Tof12
Gm12.5592016	12	5592016	Tof12
Gm12.5592517	12	5592517	Tof12
Gm12.5593160	12	5593160	Tof12
Gm12.5594914	12	5594914	Tof12
Gm12.5594991	12	5594991	Tof12
Gm12.5596185	12	5596185	Tof12
Gm12.5596478	12	5596478	Tof12
Gm12.5597759	12	5597759	Tof12
Gm16.1507232	16	1507232	Tof16
Gm16.1509377	16	1509377	Tof16
Gm16.1512098	16	1512098	Tof16
Gm16.1512129	16	1512129	Tof16
Gm16.1515860	16	1515860	Tof16
Gm16.1516327	16	1516327	Tof16
Gm16.1516334	16	1516334	Tof16
Gm16.1519329	16	1519329	Tof16
Gm16.1522524	16	1522524	Tof16
Gm16.1524122	16	1524122	Tof16
Gm16.1524280	16	1524280	Tof16
Gm16.1525251	16	1525251	Tof16
Gm16.1525424	16	1525424	Tof16
Gm16.4073108	16	4073108	FT5a
Gm16.4073673	16	4073673	FT5a
Gm16.4074170	16	4074170	FT5a
Gm16.4074641	16	4074641	FT5a
Gm16.4076320	16	4076320	FT5a
Gm16.4078626	16	4078626	FT5a
Gm16.4080767	16	4080767	FT5a
Gm16.4081618	16	4081618	FT5a
Gm16.4085462	16	4085462	FT5a
Gm16.4085634	16	4085634	FT5a
Gm16.4086275	16	4086275	FT5a
Gm16.4088414	16	4088414	FT5a
Gm16.4088798	16	4088798	FT5a
Gm16.31692694	16	31692694	FT2a
Gm16.31692794	16	31692794	FT2a
Gm16.31695869	16	31695869	FT2a
Gm16.31696305	16	31696305	FT2a
Gm16.31700799	16	31700799	FT2a
Gm16.31702947	16	31702947	FT2a
Gm16.31703422	16	31703422	FT2a
Gm16.31703845	16	31703845	FT2a
Gm16.31704983	16	31704983	FT2a
Gm16.31705799	16	31705799	FT2a
Gm16.31705809	16	31705809	FT2a
Gm18.53751856	18	53751856	Tof18
Gm18.53754607	18	53754607	Tof18
Gm18.53755530	18	53755530	Tof18
Gm18.53756125	18	53756125	Tof18
Gm18.53756186	18	53756186	Tof18
Gm18.53757048	18	53757048	Tof18
Gm18.53758080	18	53758080	Tof18
Gm18.53758324	18	53758324	Tof18
Gm18.53759614	18	53759614	Tof18
Gm18.53759833	18	53759833	Tof18
Gm18.53760035	18	53760035	Tof18
Gm18.53760342	18	53760342	Tof18
Gm18.53761401	18	53761401	Tof18
Gm18.53762059	18	53762059	Tof18
Gm18.53762242	18	53762242	Tof18
Gm18.53764144	18	53764144	Tof18
Gm18.53766222	18	53766222	Tof18
Gm18.53766228	18	53766228	Tof18
Gm18.53766325	18	53766325	Tof18
Gm18.53771475	18	53771475	Tof18
Gm18.53771623	18	53771623	Tof18
Gm18.53774727	18	53774727	Tof18
Gm18.53777391	18	53777391	Tof18
Gm18.53777464	18	53777464	Tof18
Gm18.53777611	18	53777611	Tof18
Gm18.53777831	18	53777831	Tof18
Gm18.53778099	18	53778099	Tof18
Gm18.53779164	18	53779164	Tof18
Gm18.53780444	18	53780444	Tof18
Gm18.53781370	18	53781370	Tof18
Gm18.53781423	18	53781423	Tof18
Gm18.53781563	18	53781563	Tof18
Gm18.53782182	18	53782182	Tof18
Gm18.53783146	18	53783146	Tof18
Gm18.53785247	18	53785247	Tof18
Gm18.53786814	18	53786814	Tof18
Gm18.53787309	18	53787309	Tof18
Gm18.53788327	18	53788327	Tof18
Gm18.53788714	18	53788714	Tof18
Gm19.49126983	19	49126983	E3
Gm20.37438673	20	37438673	E4
Gm20.37439267	20	37439267	E4
Gm20.37441367	20	37441367	E4
Gm20.37443076	20	37443076	E4
Gm20.37444206	20	37444206	E4
Gm20.37444505	20	37444505	E4
Gm20.37446334	20	37446334	E4
Gm20.37447141	20	37447141	E4
Gm20.37450077	20	37450077	E4
Gm20.37452830	20	37452830	E4

## Sheet: Table S4
Table S4. List of SNPs associated with beginning bloom date in different environments for soybean.
SNP	Chr	Pos	P	Environment
Gm01.571612	1	571612	1.79602e-11	BBD_BeiJing_2013
Gm01.16477420	1	16477420	3.80028e-08	BBD_BeiJing_2013
Gm03.732289	3	732289	1.62693e-09	BBD_BeiJing_2013
Gm03.13143927	3	13143927	3.85905e-09	BBD_BeiJing_2013
Gm03.24377788	3	24377788	1.75982e-09	BBD_BeiJing_2013
Gm06.18150691	6	18150691	1.22739e-10	BBD_BeiJing_2013
Gm06.32310322	6	32310322	3.55563e-11	BBD_BeiJing_2013
Gm07.22749158	7	22749158	5.33e-12	BBD_BeiJing_2013
Gm09.15670868	9	15670868	1.56413e-11	BBD_BeiJing_2013
Gm10.47785768	10	47785768	7.23831e-09	BBD_BeiJing_2013
Gm10.47828386	10	47828386	3.97907e-09	BBD_BeiJing_2013
Gm10.47985132	10	47985132	1.39666e-10	BBD_BeiJing_2013
Gm11.27330971	11	27330971	3.25255e-08	BBD_BeiJing_2013
Gm12.5587110	12	5587110	2.02733e-08	BBD_BeiJing_2013
Gm12.17064523	12	17064523	2.91728e-09	BBD_BeiJing_2013
Gm13.451369	13	451369	2.69558e-08	BBD_BeiJing_2013
Gm13.20274195	13	20274195	3.25906e-08	BBD_BeiJing_2013
Gm15.30251215	15	30251215	5.83195e-09	BBD_BeiJing_2013
Gm15.46737009	15	46737009	5.03405e-12	BBD_BeiJing_2013
Gm01.571612	1	571612	9.27718e-17	BBD_BeiJing_2014
Gm01.2545644	1	2545644	1.81884e-10	BBD_BeiJing_2014
Gm01.3477450	1	3477450	3.2564e-17	BBD_BeiJing_2014
Gm01.43270619	1	43270619	3.10574e-08	BBD_BeiJing_2014
Gm01.52887185	1	52887185	9.46602e-11	BBD_BeiJing_2014
Gm02.25644510	2	25644510	5.34561e-09	BBD_BeiJing_2014
Gm02.33876982	2	33876982	3.15927e-08	BBD_BeiJing_2014
Gm03.732289	3	732289	4.20008e-17	BBD_BeiJing_2014
Gm03.13143927	3	13143927	4.15746e-12	BBD_BeiJing_2014
Gm03.24377788	3	24377788	5.93013e-15	BBD_BeiJing_2014
Gm03.27877163	3	27877163	3.35155e-08	BBD_BeiJing_2014
Gm03.34290658	3	34290658	1.70472e-09	BBD_BeiJing_2014
Gm04.1852235	4	1852235	9.71484e-10	BBD_BeiJing_2014
Gm04.10773774	4	10773774	2.78735e-10	BBD_BeiJing_2014
Gm04.13910540	4	13910540	8.95904e-10	BBD_BeiJing_2014
Gm04.16555870	4	16555870	1.79417e-09	BBD_BeiJing_2014
Gm04.27902462	4	27902462	3.02947e-10	BBD_BeiJing_2014
Gm05.2938794	5	2938794	1.28336e-08	BBD_BeiJing_2014
Gm05.9351558	5	9351558	6.22392e-12	BBD_BeiJing_2014
Gm06.9628644	6	9628644	3.84223e-08	BBD_BeiJing_2014
Gm06.18150691	6	18150691	2.57189e-09	BBD_BeiJing_2014
Gm06.27634463	6	27634463	1.33069e-08	BBD_BeiJing_2014
Gm06.27866512	6	27866512	2.18786e-09	BBD_BeiJing_2014
Gm06.32310322	6	32310322	1.03111e-14	BBD_BeiJing_2014
Gm06.33472787	6	33472787	2.89508e-11	BBD_BeiJing_2014
Gm07.5744084	7	5744084	2.83735e-09	BBD_BeiJing_2014
Gm07.16166944	7	16166944	1.18212e-13	BBD_BeiJing_2014
Gm07.22749158	7	22749158	3.46314e-17	BBD_BeiJing_2014
Gm07.32033336	7	32033336	3.7704e-08	BBD_BeiJing_2014
Gm07.33072290	7	33072290	5.33697e-14	BBD_BeiJing_2014
Gm08.2819268	8	2819268	5.28431e-10	BBD_BeiJing_2014
Gm08.26567418	8	26567418	2.02616e-10	BBD_BeiJing_2014
Gm09.11966986	9	11966986	3.48159e-09	BBD_BeiJing_2014
Gm09.15670841	9	15670841	7.79993e-10	BBD_BeiJing_2014
Gm09.15670868	9	15670868	2.74063e-16	BBD_BeiJing_2014
Gm09.15821223	9	15821223	1.23348e-11	BBD_BeiJing_2014
Gm09.33322592	9	33322592	1.04766e-08	BBD_BeiJing_2014
Gm09.33322688	9	33322688	8.71388e-13	BBD_BeiJing_2014
Gm10.22389657	10	22389657	1.64381e-09	BBD_BeiJing_2014
Gm10.29498333	10	29498333	2.06366e-10	BBD_BeiJing_2014
Gm10.31121290	10	31121290	1.61694e-10	BBD_BeiJing_2014
Gm10.31427303	10	31427303	8.31946e-11	BBD_BeiJing_2014
Gm10.47944078	10	47944078	7.35455e-11	BBD_BeiJing_2014
Gm10.47975493	10	47975493	6.64881e-09	BBD_BeiJing_2014
Gm10.47985132	10	47985132	1.1206e-12	BBD_BeiJing_2014
Gm10.47986820	10	47986820	1.66973e-09	BBD_BeiJing_2014
Gm10.48040122	10	48040122	7.40959e-10	BBD_BeiJing_2014
Gm11.27330971	11	27330971	4.8078e-11	BBD_BeiJing_2014
Gm12.13060202	12	13060202	2.88981e-09	BBD_BeiJing_2014
Gm12.14488930	12	14488930	2.98905e-08	BBD_BeiJing_2014
Gm12.17064523	12	17064523	4.78697e-09	BBD_BeiJing_2014
Gm12.22652159	12	22652159	4.25077e-10	BBD_BeiJing_2014
Gm13.19893080	13	19893080	9.8188e-09	BBD_BeiJing_2014
Gm13.20274195	13	20274195	2.1668e-13	BBD_BeiJing_2014
Gm13.22935921	13	22935921	4.37644e-10	BBD_BeiJing_2014
Gm13.45587356	13	45587356	4.39768e-13	BBD_BeiJing_2014
Gm14.12146982	14	12146982	1.92104e-09	BBD_BeiJing_2014
Gm14.44737774	14	44737774	1.73088e-11	BBD_BeiJing_2014
Gm15.30251215	15	30251215	4.53461e-15	BBD_BeiJing_2014
Gm16.18392006	16	18392006	8.61848e-09	BBD_BeiJing_2014
Gm16.19158676	16	19158676	6.07131e-11	BBD_BeiJing_2014
Gm16.32685304	16	32685304	8.40916e-11	BBD_BeiJing_2014
Gm16.35056003	16	35056003	2.58725e-17	BBD_BeiJing_2014
Gm18.8362303	18	8362303	9.32106e-11	BBD_BeiJing_2014
Gm18.18387759	18	18387759	6.17207e-10	BBD_BeiJing_2014
Gm18.18710669	18	18710669	4.22861e-10	BBD_BeiJing_2014
Gm18.21608695	18	21608695	3.18165e-17	BBD_BeiJing_2014
Gm18.43115780	18	43115780	3.47978e-10	BBD_BeiJing_2014
Gm18.48532705	18	48532705	3.6037e-08	BBD_BeiJing_2014
Gm18.52715098	18	52715098	1.41883e-08	BBD_BeiJing_2014
Gm18.59534614	18	59534614	9.21558e-10	BBD_BeiJing_2014
Gm18.59990022	18	59990022	2.99876e-08	BBD_BeiJing_2014
Gm19.3583228	19	3583228	2.6354e-10	BBD_BeiJing_2014
Gm19.35007136	19	35007136	2.28521e-11	BBD_BeiJing_2014
Gm19.36834105	19	36834105	2.02448e-08	BBD_BeiJing_2014
Gm19.38876937	19	38876937	1.73002e-09	BBD_BeiJing_2014
Gm20.3165677	20	3165677	6.34015e-09	BBD_BeiJing_2014
Gm20.6710116	20	6710116	1.10348e-08	BBD_BeiJing_2014
Gm20.20702534	20	20702534	3.25514e-17	BBD_BeiJing_2014
Gm20.21948240	20	21948240	2.40292e-08	BBD_BeiJing_2014
Gm20.36400454	20	36400454	2.40744e-13	BBD_BeiJing_2014
Gm20.41964730	20	41964730	1.35597e-12	BBD_BeiJing_2014
Gm01.16199912	1	16199912	1.70131e-08	BBD_HeNan_2014
Gm01.33619391	1	33619391	3.76309e-08	BBD_HeNan_2014
Gm03.2817945	3	2817945	4.50185e-10	BBD_HeNan_2014
Gm03.4103196	3	4103196	3.77748e-10	BBD_HeNan_2014
Gm03.4374053	3	4374053	4.40338e-11	BBD_HeNan_2014
Gm03.4375333	3	4375333	3.96588e-10	BBD_HeNan_2014
Gm03.4430388	3	4430388	3.04939e-09	BBD_HeNan_2014
Gm03.4440284	3	4440284	6.38816e-09	BBD_HeNan_2014
Gm03.5142776	3	5142776	3.35662e-10	BBD_HeNan_2014
Gm03.5322811	3	5322811	2.26619e-08	BBD_HeNan_2014
Gm03.6344128	3	6344128	3.63864e-15	BBD_HeNan_2014
Gm03.15287090	3	15287090	3.09403e-08	BBD_HeNan_2014
Gm03.18306314	3	18306314	6.02275e-19	BBD_HeNan_2014
Gm03.24710055	3	24710055	1.061e-08	BBD_HeNan_2014
Gm03.30876620	3	30876620	9.12809e-09	BBD_HeNan_2014
Gm04.4894373	4	4894373	1.1751e-08	BBD_HeNan_2014
Gm04.10773774	4	10773774	7.93416e-09	BBD_HeNan_2014
Gm04.18806761	4	18806761	1.48025e-08	BBD_HeNan_2014
Gm04.21755428	4	21755428	3.59833e-14	BBD_HeNan_2014
Gm04.40952894	4	40952894	2.58517e-12	BBD_HeNan_2014
Gm04.41074244	4	41074244	2.7049e-09	BBD_HeNan_2014
Gm05.4520647	5	4520647	1.21839e-10	BBD_HeNan_2014
Gm05.4524857	5	4524857	1.51012e-09	BBD_HeNan_2014
Gm05.9351558	5	9351558	8.07959e-13	BBD_HeNan_2014
Gm05.29826178	5	29826178	8.39927e-09	BBD_HeNan_2014
Gm05.32549248	5	32549248	8.24972e-13	BBD_HeNan_2014
Gm05.32569978	5	32569978	8.18055e-13	BBD_HeNan_2014
Gm05.32570859	5	32570859	7.94072e-13	BBD_HeNan_2014
Gm05.32591131	5	32591131	8.24972e-13	BBD_HeNan_2014
Gm05.32606109	5	32606109	8.18458e-13	BBD_HeNan_2014
Gm05.32616458	5	32616458	2.60598e-09	BBD_HeNan_2014
Gm05.32643890	5	32643890	2.61344e-09	BBD_HeNan_2014
Gm05.32746264	5	32746264	8.38611e-13	BBD_HeNan_2014
Gm05.35201329	5	35201329	8.32298e-13	BBD_HeNan_2014
Gm06.19374888	6	19374888	1.44547e-08	BBD_HeNan_2014
Gm06.19473579	6	19473579	2.42642e-08	BBD_HeNan_2014
Gm06.19841223	6	19841223	7.214e-09	BBD_HeNan_2014
Gm06.19976471	6	19976471	4.9919e-09	BBD_HeNan_2014
Gm06.33472787	6	33472787	2.54004e-09	BBD_HeNan_2014
Gm06.43171105	6	43171105	4.34067e-09	BBD_HeNan_2014
Gm06.47568548	6	47568548	1.70063e-08	BBD_HeNan_2014
Gm06.50736163	6	50736163	1.11186e-08	BBD_HeNan_2014
Gm06.51069512	6	51069512	9.378e-09	BBD_HeNan_2014
Gm07.1511960	7	1511960	3.52834e-08	BBD_HeNan_2014
Gm07.5222651	7	5222651	5.24883e-09	BBD_HeNan_2014
Gm07.5230836	7	5230836	3.01537e-08	BBD_HeNan_2014
Gm07.5440300	7	5440300	5.78869e-10	BBD_HeNan_2014
Gm07.5500442	7	5500442	2.01615e-09	BBD_HeNan_2014
Gm07.19264494	7	19264494	2.79568e-11	BBD_HeNan_2014
Gm07.25857178	7	25857178	3.42342e-09	BBD_HeNan_2014
Gm07.29085827	7	29085827	2.01031e-08	BBD_HeNan_2014
Gm07.32720682	7	32720682	6.69866e-10	BBD_HeNan_2014
Gm07.33072290	7	33072290	1.05921e-08	BBD_HeNan_2014
Gm07.39441836	7	39441836	3.04346e-11	BBD_HeNan_2014
Gm07.39585553	7	39585553	1.9171e-12	BBD_HeNan_2014
Gm08.11563055	8	11563055	1.03536e-13	BBD_HeNan_2014
Gm08.43213859	8	43213859	4.06728e-11	BBD_HeNan_2014
Gm08.43982189	8	43982189	2.12843e-08	BBD_HeNan_2014
Gm08.44597274	8	44597274	2.90121e-08	BBD_HeNan_2014
Gm09.10739557	9	10739557	2.67145e-10	BBD_HeNan_2014
Gm09.15670868	9	15670868	1.40104e-21	BBD_HeNan_2014
Gm09.16810924	9	16810924	4.2078e-12	BBD_HeNan_2014
Gm10.8236901	10	8236901	1.62705e-11	BBD_HeNan_2014
Gm10.25656580	10	25656580	1.29641e-10	BBD_HeNan_2014
Gm10.29498333	10	29498333	2.34929e-17	BBD_HeNan_2014
Gm10.38127745	10	38127745	2.37501e-09	BBD_HeNan_2014
Gm10.47441609	10	47441609	9.89666e-09	BBD_HeNan_2014
Gm10.47447673	10	47447673	3.77976e-09	BBD_HeNan_2014
Gm10.47458688	10	47458688	3.17215e-10	BBD_HeNan_2014
Gm10.47465365	10	47465365	1.59418e-08	BBD_HeNan_2014
Gm10.47470748	10	47470748	3.44842e-09	BBD_HeNan_2014
Gm10.47475075	10	47475075	7.4072e-10	BBD_HeNan_2014
Gm10.47487451	10	47487451	1.99464e-08	BBD_HeNan_2014
Gm10.47559431	10	47559431	8.26523e-11	BBD_HeNan_2014
Gm10.47564392	10	47564392	4.84229e-09	BBD_HeNan_2014
Gm10.47785768	10	47785768	1.79193e-13	BBD_HeNan_2014
Gm10.47813893	10	47813893	1.09978e-09	BBD_HeNan_2014
Gm10.47832388	10	47832388	9.98321e-12	BBD_HeNan_2014
Gm10.47944078	10	47944078	2.07155e-08	BBD_HeNan_2014
Gm10.47985132	10	47985132	5.87441e-12	BBD_HeNan_2014
Gm10.48040122	10	48040122	4.81564e-09	BBD_HeNan_2014
Gm11.9725625	11	9725625	2.64058e-10	BBD_HeNan_2014
Gm11.9729258	11	9729258	6.38544e-14	BBD_HeNan_2014
Gm11.9776279	11	9776279	1.02502e-12	BBD_HeNan_2014
Gm11.9777488	11	9777488	2.61032e-10	BBD_HeNan_2014
Gm11.9798102	11	9798102	7.95706e-10	BBD_HeNan_2014
Gm11.18955902	11	18955902	8.26416e-13	BBD_HeNan_2014
Gm11.20114729	11	20114729	8.96576e-09	BBD_HeNan_2014
Gm11.23181595	11	23181595	1.06182e-08	BBD_HeNan_2014
Gm11.23785103	11	23785103	7.06062e-09	BBD_HeNan_2014
Gm11.23810034	11	23810034	1.13895e-09	BBD_HeNan_2014
Gm11.24071325	11	24071325	8.73294e-10	BBD_HeNan_2014
Gm11.27380701	11	27380701	2.24144e-10	BBD_HeNan_2014
Gm11.32319050	11	32319050	2.16771e-08	BBD_HeNan_2014
Gm12.16809957	12	16809957	7.09548e-14	BBD_HeNan_2014
Gm13.13204237	13	13204237	2.17817e-08	BBD_HeNan_2014
Gm13.13717980	13	13717980	2.10049e-16	BBD_HeNan_2014
Gm13.19604804	13	19604804	5.66994e-09	BBD_HeNan_2014
Gm13.19893080	13	19893080	8.80686e-10	BBD_HeNan_2014
Gm13.21462653	13	21462653	5.26788e-11	BBD_HeNan_2014
Gm13.23929664	13	23929664	4.97953e-09	BBD_HeNan_2014
Gm13.32818512	13	32818512	2.8535e-08	BBD_HeNan_2014
Gm13.35276176	13	35276176	1.95977e-08	BBD_HeNan_2014
Gm14.2441082	14	2441082	4.46565e-12	BBD_HeNan_2014
Gm14.2484925	14	2484925	5.4365e-12	BBD_HeNan_2014
Gm14.2575176	14	2575176	1.91598e-08	BBD_HeNan_2014
Gm14.13053114	14	13053114	7.93413e-09	BBD_HeNan_2014
Gm14.51852421	14	51852421	1.81757e-12	BBD_HeNan_2014
Gm15.16389078	15	16389078	1.09854e-12	BBD_HeNan_2014
Gm15.17046998	15	17046998	1.59775e-12	BBD_HeNan_2014
Gm15.17048900	15	17048900	2.07227e-11	BBD_HeNan_2014
Gm15.17858855	15	17858855	1.7525e-08	BBD_HeNan_2014
Gm15.17863599	15	17863599	1.78828e-08	BBD_HeNan_2014
Gm15.17866754	15	17866754	3.5615e-08	BBD_HeNan_2014
Gm15.17898920	15	17898920	1.78065e-08	BBD_HeNan_2014
Gm15.28347310	15	28347310	2.73936e-08	BBD_HeNan_2014
Gm16.3406647	16	3406647	2.63215e-12	BBD_HeNan_2014
Gm16.3411155	16	3411155	1.29483e-09	BBD_HeNan_2014
Gm16.7101920	16	7101920	2.37614e-10	BBD_HeNan_2014
Gm16.7455712	16	7455712	3.83582e-09	BBD_HeNan_2014
Gm16.13996704	16	13996704	1.61861e-09	BBD_HeNan_2014
Gm16.30623017	16	30623017	3.51813e-08	BBD_HeNan_2014
Gm16.30628139	16	30628139	3.51813e-08	BBD_HeNan_2014
Gm16.30637264	16	30637264	3.03659e-08	BBD_HeNan_2014
Gm16.30641582	16	30641582	5.76052e-09	BBD_HeNan_2014
Gm16.30646286	16	30646286	3.51813e-08	BBD_HeNan_2014
Gm16.30649061	16	30649061	3.52378e-08	BBD_HeNan_2014
Gm16.30652819	16	30652819	6.56251e-09	BBD_HeNan_2014
Gm16.30654751	16	30654751	6.63244e-09	BBD_HeNan_2014
Gm16.30656049	16	30656049	6.38974e-09	BBD_HeNan_2014
Gm16.30667433	16	30667433	6.53626e-09	BBD_HeNan_2014
Gm16.30674792	16	30674792	6.58499e-09	BBD_HeNan_2014
Gm16.34170930	16	34170930	6.26546e-12	BBD_HeNan_2014
Gm16.38144547	16	38144547	1.79166e-08	BBD_HeNan_2014
Gm16.38199089	16	38199089	3.20379e-09	BBD_HeNan_2014
Gm17.4077337	17	4077337	1.90845e-15	BBD_HeNan_2014
Gm17.13779595	17	13779595	1.68938e-08	BBD_HeNan_2014
Gm17.13876664	17	13876664	8.83161e-11	BBD_HeNan_2014
Gm17.14003965	17	14003965	3.29555e-12	BBD_HeNan_2014
Gm17.25166141	17	25166141	7.464e-09	BBD_HeNan_2014
Gm17.41474329	17	41474329	1.45766e-10	BBD_HeNan_2014
Gm18.21608695	18	21608695	2.00223e-13	BBD_HeNan_2014
Gm18.27494826	18	27494826	7.10447e-13	BBD_HeNan_2014
Gm18.28106689	18	28106689	1.37498e-09	BBD_HeNan_2014
Gm18.52715098	18	52715098	1.37899e-08	BBD_HeNan_2014
Gm18.54144267	18	54144267	9.68419e-09	BBD_HeNan_2014
Gm18.56254745	18	56254745	3.78183e-13	BBD_HeNan_2014
Gm18.56278992	18	56278992	5.68862e-10	BBD_HeNan_2014
Gm18.56286215	18	56286215	1.8246e-08	BBD_HeNan_2014
Gm18.56289505	18	56289505	9.12213e-11	BBD_HeNan_2014
Gm19.5467587	19	5467587	2.46967e-08	BBD_HeNan_2014
Gm20.88406	20	88406	1.39864e-12	BBD_HeNan_2014
Gm20.6184167	20	6184167	6.40267e-09	BBD_HeNan_2014
Gm20.6710116	20	6710116	6.26093e-14	BBD_HeNan_2014
Gm20.7879436	20	7879436	1.35126e-08	BBD_HeNan_2014
Gm20.18862579	20	18862579	1.84752e-10	BBD_HeNan_2014
Gm20.25247901	20	25247901	3.1797e-08	BBD_HeNan_2014
Gm20.31274783	20	31274783	1.27101e-11	BBD_HeNan_2014
Gm20.39887257	20	39887257	5.93187e-11	BBD_HeNan_2014
Gm20.40301194	20	40301194	5.14965e-09	BBD_HeNan_2014
Gm20.40364042	20	40364042	1.15319e-11	BBD_HeNan_2014
Gm01.52887185	1	52887185	1.43232e-09	BBD_HeNan_2015
Gm03.2817945	3	2817945	1.0997e-10	BBD_HeNan_2015
Gm03.3714930	3	3714930	1.50196e-09	BBD_HeNan_2015
Gm03.5762326	3	5762326	3.46647e-09	BBD_HeNan_2015
Gm03.27903948	3	27903948	2.92668e-09	BBD_HeNan_2015
Gm04.1455886	4	1455886	3.58225e-09	BBD_HeNan_2015
Gm04.17065329	4	17065329	1.65778e-08	BBD_HeNan_2015
Gm05.9351558	5	9351558	1.6358e-15	BBD_HeNan_2015
Gm06.19374888	6	19374888	3.59827e-08	BBD_HeNan_2015
Gm06.19459362	6	19459362	3.27089e-08	BBD_HeNan_2015
Gm06.19464146	6	19464146	4.47819e-09	BBD_HeNan_2015
Gm06.19473579	6	19473579	1.67435e-09	BBD_HeNan_2015
Gm06.19520545	6	19520545	3.59277e-08	BBD_HeNan_2015
Gm06.19565357	6	19565357	3.3092e-08	BBD_HeNan_2015
Gm06.19597325	6	19597325	1.73255e-08	BBD_HeNan_2015
Gm06.19641296	6	19641296	5.59479e-09	BBD_HeNan_2015
Gm06.19663857	6	19663857	6.53384e-09	BBD_HeNan_2015
Gm06.19719024	6	19719024	2.84315e-08	BBD_HeNan_2015
Gm06.19763287	6	19763287	2.59859e-09	BBD_HeNan_2015
Gm06.19777392	6	19777392	3.35414e-08	BBD_HeNan_2015
Gm06.19780893	6	19780893	2.12529e-08	BBD_HeNan_2015
Gm06.19801432	6	19801432	2.36784e-08	BBD_HeNan_2015
Gm06.19806294	6	19806294	8.17341e-11	BBD_HeNan_2015
Gm06.19828171	6	19828171	1.18978e-08	BBD_HeNan_2015
Gm06.19833951	6	19833951	6.77809e-09	BBD_HeNan_2015
Gm06.19841223	6	19841223	3.73769e-08	BBD_HeNan_2015
Gm06.19849367	6	19849367	5.287e-09	BBD_HeNan_2015
Gm06.19856458	6	19856458	9.25638e-09	BBD_HeNan_2015
Gm06.19865272	6	19865272	4.42584e-09	BBD_HeNan_2015
Gm06.19884297	6	19884297	2.84781e-08	BBD_HeNan_2015
Gm06.19908366	6	19908366	6.48281e-09	BBD_HeNan_2015
Gm06.19927330	6	19927330	2.80124e-08	BBD_HeNan_2015
Gm06.19945460	6	19945460	2.50936e-08	BBD_HeNan_2015
Gm06.19976471	6	19976471	1.2975e-10	BBD_HeNan_2015
Gm06.19980740	6	19980740	3.73924e-08	BBD_HeNan_2015
Gm06.19988670	6	19988670	2.60318e-08	BBD_HeNan_2015
Gm06.20000118	6	20000118	2.56523e-08	BBD_HeNan_2015
Gm06.20015220	6	20015220	7.40716e-09	BBD_HeNan_2015
Gm06.20018840	6	20018840	7.32095e-09	BBD_HeNan_2015
Gm06.20258162	6	20258162	3.56645e-08	BBD_HeNan_2015
Gm06.20385642	6	20385642	3.46193e-10	BBD_HeNan_2015
Gm06.20394788	6	20394788	3.83961e-08	BBD_HeNan_2015
Gm06.20608779	6	20608779	1.33604e-08	BBD_HeNan_2015
Gm06.20936623	6	20936623	2.18452e-08	BBD_HeNan_2015
Gm06.20990571	6	20990571	1.53244e-08	BBD_HeNan_2015
Gm06.31837447	6	31837447	1.85181e-09	BBD_HeNan_2015
Gm06.32310322	6	32310322	7.87523e-10	BBD_HeNan_2015
Gm07.5739921	7	5739921	4.58722e-09	BBD_HeNan_2015
Gm08.2819268	8	2819268	1.87554e-09	BBD_HeNan_2015
Gm09.39296015	9	39296015	7.84299e-09	BBD_HeNan_2015
Gm10.46775015	10	46775015	4.88674e-09	BBD_HeNan_2015
Gm10.47177486	10	47177486	2.05566e-08	BBD_HeNan_2015
Gm10.47370073	10	47370073	2.34584e-08	BBD_HeNan_2015
Gm10.47428828	10	47428828	1.4223e-08	BBD_HeNan_2015
Gm10.47437715	10	47437715	2.75161e-08	BBD_HeNan_2015
Gm10.47441609	10	47441609	2.39125e-10	BBD_HeNan_2015
Gm10.47458688	10	47458688	8.1085e-11	BBD_HeNan_2015
Gm10.47475075	10	47475075	7.64175e-12	BBD_HeNan_2015
Gm10.47487451	10	47487451	1.45212e-10	BBD_HeNan_2015
Gm10.47502575	10	47502575	2.65789e-08	BBD_HeNan_2015
Gm10.47507804	10	47507804	5.04166e-12	BBD_HeNan_2015
Gm10.47559431	10	47559431	7.46324e-14	BBD_HeNan_2015
Gm10.47564392	10	47564392	1.63271e-11	BBD_HeNan_2015
Gm10.47601286	10	47601286	2.90121e-08	BBD_HeNan_2015
Gm10.47717561	10	47717561	7.75239e-09	BBD_HeNan_2015
Gm10.47757221	10	47757221	2.32417e-09	BBD_HeNan_2015
Gm10.47783754	10	47783754	7.34537e-09	BBD_HeNan_2015
Gm10.47785768	10	47785768	5.5921e-10	BBD_HeNan_2015
Gm10.47813893	10	47813893	1.92987e-08	BBD_HeNan_2015
Gm10.47832388	10	47832388	1.82372e-17	BBD_HeNan_2015
Gm10.47944078	10	47944078	3.7639e-14	BBD_HeNan_2015
Gm10.47975493	10	47975493	2.42556e-08	BBD_HeNan_2015
Gm10.47985132	10	47985132	4.53135e-11	BBD_HeNan_2015
Gm10.47986820	10	47986820	4.65867e-09	BBD_HeNan_2015
Gm10.48048687	10	48048687	4.84967e-09	BBD_HeNan_2015
Gm11.4835561	11	4835561	2.04905e-08	BBD_HeNan_2015
Gm11.8254405	11	8254405	2.14177e-10	BBD_HeNan_2015
Gm11.11347464	11	11347464	2.26848e-08	BBD_HeNan_2015
Gm11.16189800	11	16189800	2.10875e-08	BBD_HeNan_2015
Gm12.5855393	12	5855393	1.57939e-08	BBD_HeNan_2015
Gm12.5857593	12	5857593	6.23197e-13	BBD_HeNan_2015
Gm12.5878074	12	5878074	2.42687e-08	BBD_HeNan_2015
Gm12.5910206	12	5910206	2.4433e-08	BBD_HeNan_2015
Gm14.3456927	14	3456927	1.92728e-08	BBD_HeNan_2015
Gm14.21648614	14	21648614	2.69226e-09	BBD_HeNan_2015
Gm18.21608695	18	21608695	1.56263e-14	BBD_HeNan_2015
Gm18.51317261	18	51317261	2.3781e-08	BBD_HeNan_2015
Gm18.59990022	18	59990022	2.22655e-11	BBD_HeNan_2015
Gm20.20702534	20	20702534	1.59948e-14	BBD_HeNan_2015
Gm20.34048544	20	34048544	8.58443e-09	BBD_HeNan_2015

## Sheet: Table S6
Table S6: The prediction accuracy of different environment for beginning bloom date and maturity group in soybean.
Environment	scenario1	scenario2	scenario3
Beijing 2013	0.8647	0.8217	0.5758
Beijing 2014	0.8155	0.7405	0.5048
Henan 2014	0.7221	0.7119	0.6349
Henan 2015	0.7636	0.747	0.5972
MG	0.8217	0.7505	0.6072
Average	0.79752	0.75432	0.58398

## Sheet: Table S5
Table S5. List of SNPs associated with environmental factors of latitude in soybean.
SNP	GENE	Chr	Pos	p	known FT gene
Gm01.292463	Glyma.01G002100	1	292463	3.91228e-09
Gm01.351096	Glyma.01G002900	1	351096	7.19949e-13
Gm01.486415	Glyma.01G005000-Glyma.01G005100	1	486415	1.62536e-14
Gm01.486756	Glyma.01G005000-Glyma.01G005100	1	486756	1.1023e-09
Gm01.515811	Glyma.01G005300	1	515811	1.72057e-12
Gm01.529366	Glyma.01G005400	1	529366	1.69489e-14
Gm01.566136	Glyma.01G005600	1	566136	1.77217e-11
Gm01.562669	Glyma.01G005600	1	562669	1.6047e-12
Gm01.565252	Glyma.01G005600	1	565252	2.44095e-09
Gm01.576975	Glyma.01G005800	1	576975	1.73115e-21
Gm01.576543	Glyma.01G005800	1	576543	3.72201e-18
Gm01.603355	Glyma.01G006100	1	603355	6.34302e-11
Gm01.755883	Glyma.01G007700	1	755883	5.415e-15
Gm01.772412	Glyma.01G007900	1	772412	5.66094e-12
Gm01.789059	Glyma.01G008100	1	789059	2.53066e-09
Gm01.783607	Glyma.01G008100	1	783607	5.958e-12
Gm01.811734	Glyma.01G008300	1	811734	2.4447e-13
Gm01.817057	Glyma.01G008300	1	817057	1.73142e-15
Gm01.824172	Glyma.01G008400	1	824172	6.82642e-15
Gm01.843185	Glyma.01G008600	1	843185	3.00391e-15
Gm01.854390	Glyma.01G008700	1	854390	5.81846e-11
Gm01.876010	Glyma.01G008900	1	876010	5.72415e-15
Gm01.876120	Glyma.01G008900	1	876120	9.24059e-09
Gm01.885536	Glyma.01G009000	1	885536	1.24149e-11
Gm01.948237	Glyma.01G009700	1	948237	6.67265e-13
Gm01.1260402	Glyma.01G013200-Glyma.01G013300	1	1260402	8.43705e-12
Gm01.1267190	Glyma.01G013300	1	1267190	3.34602e-13
Gm01.1270809	Glyma.01G013300	1	1270809	8.46839e-11
Gm01.1276430	Glyma.01G013300	1	1276430	2.31512e-09
Gm01.1356202	Glyma.01G014100	1	1356202	3.56823e-12
Gm01.1349350	Glyma.01G014100	1	1349350	1.14673e-09
Gm01.1363293	Glyma.01G014100-Glyma.01G014200	1	1363293	1.61121e-09
Gm01.1413709	Glyma.01G014600	1	1413709	1.47231e-09
Gm01.1433125	Glyma.01G014700	1	1433125	1.61777e-15
Gm01.1490534	Glyma.01G015000	1	1490534	6.9788e-12
Gm01.1495584	Glyma.01G015000	1	1495584	4.20771e-10
Gm01.1489102	Glyma.01G015000	1	1489102	9.57555e-17
Gm01.1500811	Glyma.01G015100	1	1500811	1.00332e-14
Gm01.1509684	Glyma.01G015200	1	1509684	1.27134e-13
Gm01.1505934	Glyma.01G015200	1	1505934	4.30165e-13
Gm01.1518229	Glyma.01G015500	1	1518229	7.81098e-14
Gm01.1520365	Glyma.01G015500	1	1520365	1.17421e-18
Gm01.1521687	Glyma.01G015500	1	1521687	6.96236e-09
Gm01.1557539	Glyma.01G016200	1	1557539	5.10632e-18
Gm01.1559510	Glyma.01G016200	1	1559510	1.74819e-12
Gm01.1576560	Glyma.01G016500	1	1576560	2.18336e-13
Gm01.1577552	Glyma.01G016500	1	1577552	1.17244e-09
Gm01.1576092	Glyma.01G016500	1	1576092	7.52739e-11
Gm01.1585877	Glyma.01G016500	1	1585877	3.62331e-10
Gm01.1590624	Glyma.01G016600	1	1590624	8.0191e-11
Gm01.1602018	Glyma.01G016700	1	1602018	5.81096e-13
Gm01.1600867	Glyma.01G016700	1	1600867	2.50672e-13
Gm01.1606547	Glyma.01G016800	1	1606547	6.32027e-12
Gm01.1605961	Glyma.01G016800	1	1605961	2.22824e-13
Gm01.1625080	Glyma.01G017000	1	1625080	6.68632e-10
Gm01.1630741	Glyma.01G017100	1	1630741	7.41177e-15
Gm01.1642823	Glyma.01G017200	1	1642823	1.45003e-13
Gm01.1659875	Glyma.01G017400	1	1659875	9.29825e-10
Gm01.1662647	Glyma.01G017500	1	1662647	7.14672e-11
Gm01.1682214	Glyma.01G017600-Glyma.01G017700	1	1682214	3.97424e-15
Gm01.1682822	Glyma.01G017600-Glyma.01G017700	1	1682822	2.8684e-12
Gm01.1687417	Glyma.01G017700	1	1687417	1.34376e-09
Gm01.1733442	Glyma.01G017900	1	1733442	2.81445e-18
Gm01.1740545	Glyma.01G018000	1	1740545	5.79613e-16
Gm01.1746159	Glyma.01G018100	1	1746159	4.86073e-12
Gm01.1747940	Glyma.01G018100	1	1747940	1.27907e-23
Gm01.1748239	Glyma.01G018100	1	1748239	1.96957e-24
Gm01.1742884	Glyma.01G018100	1	1742884	8.60389e-15
Gm01.1752636	Glyma.01G018300	1	1752636	5.39176e-15
Gm01.1756669	Glyma.01G018300	1	1756669	2.13436e-14
Gm01.1764332	Glyma.01G018300-Glyma.01G018400	1	1764332	3.1536e-17
Gm01.1797726	Glyma.01G018700-Glyma.01G018800	1	1797726	6.67913e-15
Gm01.1799923	Glyma.01G018800	1	1799923	4.34626e-12
Gm01.1848105	Glyma.01G019200	1	1848105	2.97362e-13
Gm01.1883035	Glyma.01G019400	1	1883035	3.02236e-12
Gm01.2144923	Glyma.01G021100	1	2144923	2.53757e-09
Gm01.2194882	Glyma.01G021600	1	2194882	8.68471e-10
Gm01.2213979	Glyma.01G022000	1	2213979	2.35023e-11
Gm01.2209238	Glyma.01G022100	1	2209238	3.52189e-11
Gm01.2564309	Glyma.01G025000	1	2564309	1.22221e-11
Gm01.2578995	Glyma.01G025000-Glyma.01G025100	1	2578995	1.21527e-09
Gm01.2773668	Glyma.01G026500	1	2773668	1.72458e-10
Gm01.3038334	Glyma.01G028800	1	3038334	7.73536e-12
Gm01.3679495	Glyma.01G035300	1	3679495	4.63865e-09
Gm01.3719347	Glyma.01G035500	1	3719347	6.06696e-09
Gm01.3726176	Glyma.01G035600-Glyma.01G035700	1	3726176	1.93074e-11
Gm01.3762675	Glyma.01G035900	1	3762675	7.64647e-09
Gm01.3771934	Glyma.01G036000	1	3771934	3.86132e-09
Gm01.3784458	Glyma.01G036000-Glyma.01G036100	1	3784458	9.16089e-09
Gm01.3789943	Glyma.01G036100	1	3789943	1.12111e-09
Gm01.3799117	Glyma.01G036200	1	3799117	4.13545e-09
Gm01.3826964	Glyma.01G036500	1	3826964	1.50988e-09
Gm01.3830470	Glyma.01G036500	1	3830470	9.41332e-10
Gm01.3999704	Glyma.01G037600	1	3999704	1.94612e-24
Gm01.4013812	Glyma.01G037700	1	4013812	5.54662e-13
Gm01.4016284	Glyma.01G037900	1	4016284	6.12852e-11
Gm01.4080463	Glyma.01G038300-Glyma.01G038400	1	4080463	5.10268e-09
Gm01.4545897	Glyma.01G041700-Glyma.01G041800	1	4545897	9.60339e-10
Gm01.4619878	Glyma.01G042300	1	4619878	3.17919e-10
Gm01.4618924	Glyma.01G042300	1	4618924	3.60179e-09
Gm01.4622342	Glyma.01G042300	1	4622342	1.76408e-09
Gm01.4626003	Glyma.01G042300-Glyma.01G042400	1	4626003	5.83615e-09
Gm01.4631869	Glyma.01G042300-Glyma.01G042400	1	4631869	5.69417e-10
Gm01.4638679	Glyma.01G042400	1	4638679	3.27228e-09
Gm01.4635601	Glyma.01G042400	1	4635601	1.58201e-10
Gm01.4832094	Glyma.01G044000	1	4832094	3.20639e-09
Gm01.6063039	Glyma.01G051300	1	6063039	1.40932e-09
Gm01.6251533	Glyma.01G051700	1	6251533	3.43319e-09
Gm01.7684323	Glyma.01G058400	1	7684323	4.4081e-09
Gm01.12207513	Glyma.01G070300-Glyma.01G070400	1	12207513	3.77807e-09
Gm01.12532780	Glyma.01G070300-Glyma.01G070400	1	12532780	2.48226e-09
Gm01.23772535	Glyma.01G081700-Glyma.01G081800	1	23772535	3.80293e-09
Gm01.24104975	Glyma.01G082800	1	24104975	2.41394e-11
Gm01.24208493	Glyma.01G083100-Glyma.01G083200	1	24208493	1.73954e-10
Gm01.24259792	Glyma.01G083300	1	24259792	4.70687e-11
Gm01.24302651	Glyma.01G083300-Glyma.01G083400	1	24302651	4.08514e-11
Gm01.24361106	Glyma.01G083600	1	24361106	2.27697e-09
Gm01.27087705	Glyma.01G089500-Glyma.01G089600	1	27087705	4.10965e-09
Gm01.27099781	Glyma.01G089500-Glyma.01G089600	1	27099781	3.52297e-09
Gm01.27120127	Glyma.01G089700-Glyma.01G089800	1	27120127	4.81919e-10
Gm01.27121993	Glyma.01G089700-Glyma.01G089800	1	27121993	5.95189e-09
Gm01.27123895	Glyma.01G089700-Glyma.01G089800	1	27123895	5.87916e-10
Gm01.27129608	Glyma.01G089700-Glyma.01G089800	1	27129608	6.14593e-10
Gm01.27133672	Glyma.01G089700-Glyma.01G089800	1	27133672	1.7055e-09
Gm01.27157573	Glyma.01G089700-Glyma.01G089800	1	27157573	3.7955e-10
Gm01.27162163	Glyma.01G089700-Glyma.01G089800	1	27162163	4.45321e-09
Gm01.27179729	Glyma.01G089900	1	27179729	1.71438e-10
Gm01.27188375	Glyma.01G089900	1	27188375	6.70742e-11
Gm01.27197191	Glyma.01G089900-Glyma.01G090000	1	27197191	6.36062e-10
Gm01.27201315	Glyma.01G089900-Glyma.01G090000	1	27201315	2.99362e-09
Gm01.27205193	Glyma.01G089900-Glyma.01G090000	1	27205193	5.96779e-09
Gm01.27214715	Glyma.01G089900-Glyma.01G090000	1	27214715	9.49839e-10
Gm01.27230466	Glyma.01G090000	1	27230466	2.1721e-09
Gm01.27257801	Glyma.01G090200-Glyma.01G090300	1	27257801	7.65009e-09
Gm01.27265328	Glyma.01G090200-Glyma.01G090300	1	27265328	1.68961e-09
Gm01.27268990	Glyma.01G090200-Glyma.01G090300	1	27268990	9.83617e-09
Gm01.27271754	Glyma.01G090300	1	27271754	2.24711e-09
Gm01.27279151	Glyma.01G090300	1	27279151	7.54818e-11
Gm01.27276637	Glyma.01G090300	1	27276637	6.15073e-09
Gm01.27300071	Glyma.01G090300-Glyma.01G090400	1	27300071	4.08559e-09
Gm01.27303528	Glyma.01G090300-Glyma.01G090400	1	27303528	7.05144e-09
Gm01.27309390	Glyma.01G090300-Glyma.01G090400	1	27309390	3.56371e-09
Gm01.27313888	Glyma.01G090400	1	27313888	1.808e-10
Gm01.27335234	Glyma.01G090400-Glyma.01G090500	1	27335234	4.5031e-09
Gm01.27344498	Glyma.01G090400-Glyma.01G090500	1	27344498	2.40125e-09
Gm01.27363270	Glyma.01G090400-Glyma.01G090500	1	27363270	1.88846e-09
Gm01.27363781	Glyma.01G090400-Glyma.01G090500	1	27363781	8.291e-09
Gm01.27378997	Glyma.01G090500	1	27378997	7.75787e-10
Gm01.27397779	Glyma.01G090600	1	27397779	5.19827e-09
Gm01.27394155	Glyma.01G090600	1	27394155	1.76859e-09
Gm01.29470866	Glyma.01G095000-Glyma.01G095100	1	29470866	8.2652e-09
Gm01.29532746	Glyma.01G095100	1	29532746	7.77782e-09
Gm01.29778504	Glyma.01G095500-Glyma.01G095600	1	29778504	3.3086e-09
Gm01.30071807	Glyma.01G095800-Glyma.01G095900	1	30071807	8.2216e-09
Gm01.30114681	Glyma.01G095800-Glyma.01G095900	1	30114681	9.54373e-09
Gm01.30177594	Glyma.01G095800-Glyma.01G095900	1	30177594	2.16149e-09
Gm01.30530848	Glyma.01G096000-Glyma.01G096100	1	30530848	4.69371e-09
Gm01.31464898	Glyma.01G096700-Glyma.01G096800	1	31464898	4.37855e-09
Gm01.31521723	Glyma.01G096800	1	31521723	3.29103e-10
Gm01.32428879	Glyma.01G097900-Glyma.01G098000	1	32428879	1.4449e-09
Gm01.32542711	Glyma.01G097900-Glyma.01G098000	1	32542711	2.57064e-10
Gm01.33048692	Glyma.01G099300-Glyma.01G099400	1	33048692	4.75061e-10
Gm01.33197558	Glyma.01G099600-Glyma.01G099700	1	33197558	3.412e-09
Gm01.33277981	Glyma.01G099800	1	33277981	1.45007e-14
Gm01.33373069	Glyma.01G100200	1	33373069	5.914e-09
Gm01.33384299	Glyma.01G100600	1	33384299	3.28593e-09
Gm01.33428217	Glyma.01G100600-Glyma.01G100700	1	33428217	9.32097e-09
Gm01.33441859	Glyma.01G100700	1	33441859	2.10592e-09
Gm01.33462076	Glyma.01G100700-Glyma.01G100800	1	33462076	3.75554e-09
Gm01.33479391	Glyma.01G100700-Glyma.01G100800	1	33479391	1.35308e-13
Gm01.33484403	Glyma.01G100700-Glyma.01G100800	1	33484403	2.90937e-09
Gm01.33492357	Glyma.01G100800	1	33492357	2.39985e-09
Gm01.33513114	Glyma.01G100900	1	33513114	1.05008e-09
Gm01.33516690	Glyma.01G101000	1	33516690	4.59171e-09
Gm01.33526167	Glyma.01G101000	1	33526167	5.56958e-09
Gm01.33547048	Glyma.01G101000-Glyma.01G101100	1	33547048	3.11782e-14
Gm01.33568951	Glyma.01G101000-Glyma.01G101100	1	33568951	1.78643e-09
Gm01.33575299	Glyma.01G101000-Glyma.01G101100	1	33575299	2.42126e-09
Gm01.33577457	Glyma.01G101000-Glyma.01G101100	1	33577457	5.48042e-09
Gm01.33641584	Glyma.01G101200-Glyma.01G101300	1	33641584	4.04567e-09
Gm01.33754747	Glyma.01G101400-Glyma.01G101500	1	33754747	5.15124e-09
Gm01.33834162	Glyma.01G101500-Glyma.01G101600	1	33834162	6.03241e-21
Gm01.34160503	Glyma.01G102600	1	34160503	5.01189e-10
Gm01.34611547	Glyma.01G103500-Glyma.01G103600	1	34611547	1.96507e-09
Gm01.34635356	Glyma.01G103500-Glyma.01G103600	1	34635356	9.14795e-09
Gm01.34860684	Glyma.01G103900-Glyma.01G104000	1	34860684	2.04671e-09
Gm01.34907292	Glyma.01G103900-Glyma.01G104000	1	34907292	4.03166e-09
Gm01.35199748	Glyma.01G104300-Glyma.01G104400	1	35199748	8.33417e-09
Gm01.35290316	Glyma.01G104700-Glyma.01G104800	1	35290316	2.08989e-09
Gm01.35306130	Glyma.01G104700-Glyma.01G104800	1	35306130	1.24015e-09
Gm01.35908363	Glyma.01G106100-Glyma.01G106200	1	35908363	4.36301e-09
Gm01.36757982	Glyma.01G107500-Glyma.01G107600	1	36757982	3.50655e-10
Gm01.40557791	Glyma.01G117300-Glyma.01G117400	1	40557791	7.36295e-09
Gm01.45266969	Glyma.01G133000-Glyma.01G133100	1	45266969	3.59323e-11
Gm01.45273785	Glyma.01G133000-Glyma.01G133100	1	45273785	1.3585e-11
Gm01.45300533	Glyma.01G133100	1	45300533	3.48927e-12
Gm01.45279569	Glyma.01G133100	1	45279569	4.00167e-11
Gm01.45309459	Glyma.01G133100-Glyma.01G133200	1	45309459	2.09366e-10
Gm01.45323767	Glyma.01G133100-Glyma.01G133200	1	45323767	3.51986e-10
Gm01.45341930	Glyma.01G133200	1	45341930	8.57687e-12
Gm01.45382666	Glyma.01G133500-Glyma.01G133600	1	45382666	1.1438e-11
Gm01.45389846	Glyma.01G133600	1	45389846	8.35448e-11
Gm01.45409519	Glyma.01G133700-Glyma.01G133800	1	45409519	1.09531e-10
Gm01.45414916	Glyma.01G133800	1	45414916	8.88481e-11
Gm01.45421100	Glyma.01G133900	1	45421100	6.91888e-11
Gm01.45426081	Glyma.01G133900	1	45426081	6.64e-11
Gm01.47900824	Glyma.01G144600-Glyma.01G144700	1	47900824	1.14297e-09
Gm01.47951310	Glyma.01G144800-Glyma.01G144900	1	47951310	4.59436e-09
Gm01.47958075	Glyma.01G144900	1	47958075	7.71187e-09
Gm01.47973507	Glyma.01G145000	1	47973507	5.4099e-11
Gm01.48443882	Glyma.01G147600-Glyma.01G147700	1	48443882	2.69021e-10
Gm01.48450995	Glyma.01G147600-Glyma.01G147700	1	48450995	9.23615e-10
Gm01.48466197	Glyma.01G147600-Glyma.01G147700	1	48466197	4.59656e-09
Gm01.48738257	Glyma.01G150400	1	48738257	5.83059e-09
Gm01.48781369	Glyma.01G150900	1	48781369	2.59437e-12
Gm01.49205965	Glyma.01G154700	1	49205965	2.02891e-10
Gm01.49376692	Glyma.01G156300	1	49376692	1.68621e-12
Gm01.49642241	Glyma.01G158400	1	49642241	8.71786e-09
Gm01.49991939	Glyma.01G161700	1	49991939	7.90653e-10
Gm01.50000021	Glyma.01G161800	1	50000021	3.60925e-10
Gm01.50015012	Glyma.01G162100	1	50015012	3.74493e-16
Gm01.50037202	Glyma.01G162200	1	50037202	8.64017e-17
Gm01.50152821	Glyma.01G163900	1	50152821	2.36842e-09
Gm01.50658338	Glyma.01G169000	1	50658338	4.28199e-09
Gm01.50760176	Glyma.01G170100	1	50760176	9.62003e-11
Gm01.50873890	Glyma.01G171400	1	50873890	3.94956e-15
Gm01.50880359	Glyma.01G171500	1	50880359	5.4505e-11
Gm01.50891685	Glyma.01G171700	1	50891685	5.5771e-11
Gm01.50926230	Glyma.01G172000	1	50926230	1.70231e-09
Gm01.50944532	Glyma.01G172200	1	50944532	3.73963e-09
Gm01.50952659	Glyma.01G172400	1	50952659	1.57537e-09
Gm01.51194639	Glyma.01G175400	1	51194639	1.41031e-10
Gm01.51228717	Glyma.01G175600	1	51228717	1.2887e-09
Gm01.51868776	Glyma.01G183400	1	51868776	2.58274e-09
Gm01.51890801	Glyma.01G183600-Glyma.01G183700	1	51890801	2.95034e-09
Gm01.51903505	Glyma.01G183700	1	51903505	7.32885e-09
Gm01.51926558	Glyma.01G183900	1	51926558	3.02597e-10
Gm01.52041357	Glyma.01G185000	1	52041357	1.33195e-17
Gm01.52822175	Glyma.01G193600	1	52822175	5.84773e-10
Gm01.52833754	Glyma.01G193900	1	52833754	1.73514e-09
Gm01.52858654	Glyma.01G194200	1	52858654	1.39239e-11
Gm01.52908135	Glyma.01G194900	1	52908135	2.54268e-10
Gm01.53503160	Glyma.01G202000	1	53503160	7.30597e-10
Gm01.53658516	Glyma.01G203400	1	53658516	2.35021e-09
Gm01.53673863	Glyma.01G203500	1	53673863	3.55031e-09
Gm01.53679513	Glyma.01G203700	1	53679513	5.40054e-13
Gm01.53717911	Glyma.01G204300	1	53717911	1.49842e-13
Gm01.53729912	Glyma.01G204500	1	53729912	1.15073e-13
Gm01.53741896	Glyma.01G204700	1	53741896	2.97342e-12
Gm01.53754563	Glyma.01G204900	1	53754563	7.29209e-12
Gm01.53774602	Glyma.01G205200	1	53774602	2.26215e-13
Gm01.53784071	Glyma.01G205200	1	53784071	5.43994e-10
Gm01.54335120	Glyma.01G211800	1	54335120	9.83347e-10
Gm01.54487538	Glyma.01G213700	1	54487538	2.97116e-13
Gm01.54497256	Glyma.01G213800	1	54497256	7.73306e-09
Gm01.54513926	Glyma.01G214000	1	54513926	1.96286e-10
Gm01.54525611	Glyma.01G214200	1	54525611	8.95315e-10
Gm01.54543016	Glyma.01G214500	1	54543016	3.86335e-11
Gm01.54565883	Glyma.01G214700	1	54565883	1.8531e-10
Gm01.54641084	Glyma.01G215700	1	54641084	1.01077e-10
Gm01.54649644	Glyma.01G215800	1	54649644	1.09758e-09
Gm01.54660951	Glyma.01G215800	1	54660951	3.93086e-11
Gm01.54666431	Glyma.01G215900	1	54666431	1.23032e-11
Gm01.54678812	Glyma.01G216000	1	54678812	1.08419e-10
Gm01.54668859	Glyma.01G216000	1	54668859	3.00872e-11
Gm01.54680181	Glyma.01G216000	1	54680181	2.0384e-10
Gm01.54693802	Glyma.01G216500	1	54693802	3.86751e-11
Gm01.54705074	Glyma.01G216700	1	54705074	3.22361e-12
Gm01.54710680	Glyma.01G216800	1	54710680	4.39932e-10
Gm01.54765146	Glyma.01G217300	1	54765146	8.37914e-09
Gm01.54761270	Glyma.01G217300	1	54761270	1.84994e-14
Gm01.54773094	Glyma.01G217400	1	54773094	1.26514e-19
Gm01.54809251	Glyma.01G218000	1	54809251	8.55923e-20
Gm01.54824758	Glyma.01G218100	1	54824758	3.98591e-19
Gm01.54836347	Glyma.01G218300	1	54836347	1.92651e-14
Gm01.54848662	Glyma.01G218500	1	54848662	1.1629e-18
Gm01.54867919	Glyma.01G219000	1	54867919	1.47698e-17
Gm01.54897506	Glyma.01G219400	1	54897506	6.60532e-19
Gm01.54935297	Glyma.01G219800	1	54935297	1.75192e-17
Gm01.54972239	Glyma.01G220600	1	54972239	1.93936e-10
Gm01.54990660	Glyma.01G220700	1	54990660	1.81818e-10
Gm01.55339541	Glyma.01G224600	1	55339541	2.09919e-12
Gm01.55345676	Glyma.01G224700	1	55345676	2.12602e-09
Gm01.55357261	Glyma.01G224900	1	55357261	3.20517e-11
Gm01.55387992	Glyma.01G225100	1	55387992	4.68131e-18
Gm01.55404532	Glyma.01G225200	1	55404532	1.92769e-12
Gm01.55420348	Glyma.01G225500	1	55420348	7.18277e-10
Gm01.55430226	Glyma.01G225600	1	55430226	3.10063e-09
Gm01.55466348	Glyma.01G226000	1	55466348	7.31569e-12
Gm02.21476	Glyma.02G000200	2	21476	3.3893e-10
Gm02.34100	Glyma.02G000300-Glyma.02G000400	2	34100	5.88083e-09
Gm02.46728	Glyma.02G000400	2	46728	2.97172e-10
Gm02.139682	Glyma.02G001100	2	139682	1.44076e-18
Gm02.149850	Glyma.02G001300	2	149850	6.90431e-15
Gm02.167706	Glyma.02G001400-Glyma.02G001500	2	167706	4.29713e-12
Gm02.172329	Glyma.02G001500	2	172329	7.09002e-11
Gm02.396664	Glyma.02G003500	2	396664	4.14933e-10
Gm02.1035587	Glyma.02G010900-Glyma.02G011000	2	1035587	3.01552e-12
Gm02.1464930	Glyma.02G016300	2	1464930	2.16379e-10
Gm02.1525325	Glyma.02G017100	2	1525325	5.86769e-11
Gm02.1563739	Glyma.02G017800	2	1563739	4.59055e-10
Gm02.2369914	Glyma.02G026500	2	2369914	6.68892e-09
Gm02.2380687	Glyma.02G026600	2	2380687	3.09642e-09
Gm02.2492683	Glyma.02G027800	2	2492683	7.9623e-10
Gm02.2624228	Glyma.02G028800	2	2624228	3.93877e-13
Gm02.2621729	Glyma.02G028800	2	2621729	1.84604e-14
Gm02.2625160	Glyma.02G028800	2	2625160	1.99562e-12
Gm02.2628784	Glyma.02G028900	2	2628784	5.42589e-13
Gm02.2627844	Glyma.02G028900	2	2627844	2.50642e-13
Gm02.2650499	Glyma.02G029100	2	2650499	9.38319e-13
Gm02.2659890	Glyma.02G029200	2	2659890	3.56984e-12
Gm02.2659870	Glyma.02G029200	2	2659870	9.62036e-14
Gm02.2656660	Glyma.02G029200	2	2656660	4.33566e-13
Gm02.2676720	Glyma.02G029200-Glyma.02G029300	2	2676720	3.51421e-12
Gm02.2677080	Glyma.02G029200-Glyma.02G029300	2	2677080	4.54371e-14
Gm02.2693015	Glyma.02G029300	2	2693015	1.71617e-13
Gm02.2704768	Glyma.02G029400-Glyma.02G029500	2	2704768	2.45896e-14
Gm02.2705254	Glyma.02G029400-Glyma.02G029500	2	2705254	2.36269e-12
Gm02.2713547	Glyma.02G029500	2	2713547	1.84366e-13
Gm02.2736290	Glyma.02G029800	2	2736290	6.15152e-10
Gm02.2751844	Glyma.02G029800-Glyma.02G029900	2	2751844	2.04572e-12
Gm02.2761183	Glyma.02G029900	2	2761183	4.25995e-11
Gm02.2768309	Glyma.02G030000	2	2768309	5.03375e-11
Gm02.2775112	Glyma.02G030100	2	2775112	2.78577e-11
Gm02.2775117	Glyma.02G030100	2	2775117	2.90495e-10
Gm02.2786894	Glyma.02G030100-Glyma.02G030200	2	2786894	5.89703e-10
Gm02.2788864	Glyma.02G030100-Glyma.02G030200	2	2788864	4.20365e-09
Gm02.2815955	Glyma.02G030500	2	2815955	8.51666e-10
Gm02.2830187	Glyma.02G030800	2	2830187	4.22577e-11
Gm02.3225106	Glyma.02G034700-Glyma.02G034800	2	3225106	9.14106e-09
Gm02.3700786	Glyma.02G039400-Glyma.02G039500	2	3700786	1.33216e-11
Gm02.3718799	Glyma.02G039600	2	3718799	5.19636e-16
Gm02.3723822	Glyma.02G039700	2	3723822	2.02158e-09
Gm02.3725023	Glyma.02G039700	2	3725023	4.97295e-09
Gm02.3721387	Glyma.02G039700	2	3721387	1.18894e-15
Gm02.3775059	Glyma.02G040100	2	3775059	1.17882e-15
Gm02.3786590	Glyma.02G040200	2	3786590	8.88085e-10
Gm02.3815986	Glyma.02G040600	2	3815986	2.35202e-11
Gm02.3823066	Glyma.02G040600	2	3823066	1.19239e-11
Gm02.4042538	Glyma.02G043300	2	4042538	2.82701e-13
Gm02.4046960	Glyma.02G043400	2	4046960	1.61455e-09
Gm02.4052666	Glyma.02G043400	2	4052666	3.98683e-13
Gm02.4066491	Glyma.02G043700	2	4066491	6.48257e-12
Gm02.4076991	Glyma.02G043700	2	4076991	2.35199e-19
Gm02.4072644	Glyma.02G043800	2	4072644	7.22095e-12
Gm02.4081771	Glyma.02G043900	2	4081771	8.75211e-15
Gm02.4108372	Glyma.02G044300	2	4108372	4.65395e-19
Gm02.4160556	Glyma.02G045100	2	4160556	1.56858e-11
Gm02.4176623	Glyma.02G045200	2	4176623	3.38342e-14
Gm02.4192511	Glyma.02G045500	2	4192511	5.63229e-13
Gm02.4211548	Glyma.02G045800	2	4211548	1.96433e-11
Gm02.4247906	Glyma.02G046100	2	4247906	5.26784e-11
Gm02.4242568	Glyma.02G046100	2	4242568	9.95194e-13
Gm02.4274724	Glyma.02G046600	2	4274724	1.91174e-15
Gm02.4361376	Glyma.02G047400	2	4361376	5.85581e-11
Gm02.4367563	Glyma.02G047400-Glyma.02G047500	2	4367563	5.61862e-12
Gm02.4379314	Glyma.02G047500	2	4379314	8.11885e-10
Gm02.4370561	Glyma.02G047500	2	4370561	6.69246e-11
Gm02.4383797	Glyma.02G047600	2	4383797	5.97929e-10
Gm02.4399617	Glyma.02G047800	2	4399617	4.63465e-09
Gm02.4392035	Glyma.02G047800	2	4392035	1.88339e-10
Gm02.4397345	Glyma.02G047800	2	4397345	3.81611e-10
Gm02.4405213	Glyma.02G047900	2	4405213	5.03213e-11
Gm02.4408543	Glyma.02G048000	2	4408543	1.82785e-10
Gm02.4410799	Glyma.02G048000	2	4410799	5.81726e-09
Gm02.4409033	Glyma.02G048000	2	4409033	2.27741e-09
Gm02.4418992	Glyma.02G048100	2	4418992	5.02621e-11
Gm02.4434815	Glyma.02G048300	2	4434815	4.64979e-09
Gm02.4447451	Glyma.02G048400	2	4447451	7.74038e-09
Gm02.4448460	Glyma.02G048400	2	4448460	9.43651e-12
Gm02.4441020	Glyma.02G048400	2	4441020	2.83264e-10
Gm02.4457553	Glyma.02G048700	2	4457553	5.4441e-11
Gm02.4468503	Glyma.02G049100	2	4468503	1.1438e-11
Gm02.4482092	Glyma.02G049300	2	4482092	3.09772e-18
Gm02.4502530	Glyma.02G049600	2	4502530	4.94163e-12
Gm02.4510358	Glyma.02G049600	2	4510358	8.64577e-11
Gm02.4519879	Glyma.02G049700	2	4519879	6.66425e-19
Gm02.4518531	Glyma.02G049800	2	4518531	4.52912e-09
Gm02.4541373	Glyma.02G050100	2	4541373	8.46991e-12
Gm02.4538799	Glyma.02G050100	2	4538799	4.97321e-20
Gm02.4547980	Glyma.02G050100-Glyma.02G050200	2	4547980	4.50968e-22
Gm02.4548358	Glyma.02G050100-Glyma.02G050200	2	4548358	8.84172e-11
Gm02.4555692	Glyma.02G050200	2	4555692	6.91364e-09
Gm02.4569198	Glyma.02G050300	2	4569198	1.68736e-11
Gm02.4578028	Glyma.02G050400	2	4578028	1.22692e-09
Gm02.4574970	Glyma.02G050400	2	4574970	8.47939e-09
Gm02.4574084	Glyma.02G050400	2	4574084	1.2576e-23
Gm02.4695898	Glyma.02G051600-Glyma.02G051700	2	4695898	3.34947e-21
Gm02.4699110	Glyma.02G051700	2	4699110	1.69003e-16
Gm02.4747455	Glyma.02G051900-Glyma.02G052000	2	4747455	1.15433e-11
Gm02.4850964	Glyma.02G053000	2	4850964	1.58896e-10
Gm02.5165351	Glyma.02G057500-Glyma.02G057600	2	5165351	8.17936e-10
Gm02.5204058	Glyma.02G058000	2	5204058	3.56814e-11
Gm02.5217991	Glyma.02G058100	2	5217991	2.59418e-11
Gm02.5257328	Glyma.02G058600	2	5257328	2.73788e-11
Gm02.5289472	Glyma.02G058900	2	5289472	3.58512e-09
Gm02.5293874	Glyma.02G058900-Glyma.02G059000	2	5293874	3.10644e-18
Gm02.5301336	Glyma.02G059000	2	5301336	1.28771e-21
Gm02.5326759	Glyma.02G059200	2	5326759	9.28471e-26
Gm02.5369809	Glyma.02G059600	2	5369809	7.14772e-09
Gm02.5388263	Glyma.02G059800	2	5388263	2.51835e-09
Gm02.5399517	Glyma.02G059900	2	5399517	2.16955e-09
Gm02.5403556	Glyma.02G059900-Glyma.02G060000	2	5403556	8.41271e-12
Gm02.5411276	Glyma.02G059900-Glyma.02G060000	2	5411276	4.17463e-09
Gm02.5411643	Glyma.02G059900-Glyma.02G060000	2	5411643	2.218e-10
Gm02.5412277	Glyma.02G059900-Glyma.02G060000	2	5412277	5.78173e-14
Gm02.5422176	Glyma.02G059900-Glyma.02G060000	2	5422176	2.81804e-15
Gm02.5445101	Glyma.02G060000	2	5445101	5.91062e-22
Gm02.5436581	Glyma.02G060000	2	5436581	1.7526e-24
Gm02.5454581	Glyma.02G060200	2	5454581	6.57734e-21
Gm02.5464918	Glyma.02G060200	2	5464918	1.0175e-09
Gm02.5453278	Glyma.02G060200	2	5453278	1.01337e-20
Gm02.5467374	Glyma.02G060300	2	5467374	1.84527e-12
Gm02.5472429	Glyma.02G060300	2	5472429	1.89631e-13
Gm02.5471539	Glyma.02G060400	2	5471539	5.38439e-20
Gm02.5498162	Glyma.02G060600	2	5498162	7.80952e-09
Gm02.5502870	Glyma.02G060600-Glyma.02G060700	2	5502870	8.40808e-10
Gm02.5509127	Glyma.02G060700	2	5509127	2.11262e-10
Gm02.5532438	Glyma.02G060900	2	5532438	1.54282e-14
Gm02.5543828	Glyma.02G061000	2	5543828	1.64387e-13
Gm02.5555080	Glyma.02G061100	2	5555080	2.79696e-14
Gm02.5569876	Glyma.02G061400	2	5569876	4.78259e-10
Gm02.5603252	Glyma.02G062100	2	5603252	1.02965e-09
Gm02.5624539	Glyma.02G062400	2	5624539	5.9784e-13
Gm02.5634577	Glyma.02G062500-Glyma.02G062600	2	5634577	4.21601e-13
Gm02.5677934	Glyma.02G062900	2	5677934	1.6412e-09
Gm02.5703531	Glyma.02G063500	2	5703531	9.06348e-13
Gm02.6000674	Glyma.02G068000	2	6000674	1.01173e-11
Gm02.5991300	Glyma.02G068000	2	5991300	8.06161e-21
Gm02.6121858	Glyma.02G069500	2	6121858	7.89464e-19
Gm02.6176534	Glyma.02G070200	2	6176534	1.68089e-15
Gm02.6222516	Glyma.02G070600	2	6222516	6.54092e-10
Gm02.6243150	Glyma.02G070900	2	6243150	3.18213e-14
Gm02.6253590	Glyma.02G071000	2	6253590	2.72663e-16
Gm02.6281535	Glyma.02G071400	2	6281535	5.24384e-27
Gm02.6285647	Glyma.02G071500	2	6285647	5.17357e-23
Gm02.6285650	Glyma.02G071500	2	6285650	2.81309e-16
Gm02.6284249	Glyma.02G071500	2	6284249	3.66722e-15
Gm02.6303812	Glyma.02G071700	2	6303812	7.48832e-16
Gm02.6301069	Glyma.02G071700	2	6301069	2.37581e-24
Gm02.6317585	Glyma.02G071900	2	6317585	1.87243e-23
Gm02.6313809	Glyma.02G071900	2	6313809	4.85473e-12
Gm02.6325787	Glyma.02G072000	2	6325787	6.04836e-15
Gm02.6328488	Glyma.02G072000	2	6328488	5.50027e-24
Gm02.6328569	Glyma.02G072000	2	6328569	4.53946e-15
Gm02.6324371	Glyma.02G072100	2	6324371	3.96995e-11
Gm02.6341228	Glyma.02G072300	2	6341228	1.01072e-09
Gm02.6340924	Glyma.02G072300	2	6340924	4.54593e-10
Gm02.6349313	Glyma.02G072400	2	6349313	5.01637e-15
Gm02.6342265	Glyma.02G072400	2	6342265	6.24296e-23
Gm02.6348140	Glyma.02G072400	2	6348140	2.52908e-10
Gm02.6353562	Glyma.02G072500	2	6353562	3.68749e-31
Gm02.6355107	Glyma.02G072500	2	6355107	2.60973e-20
Gm02.6362315	Glyma.02G072600	2	6362315	1.90009e-19
Gm02.6364528	Glyma.02G072700	2	6364528	2.35072e-30
Gm02.6377998	Glyma.02G072800	2	6377998	2.95363e-31
Gm02.6376772	Glyma.02G072800	2	6376772	8.34981e-21
Gm02.6392050	Glyma.02G073000	2	6392050	3.26712e-18
Gm02.6401079	Glyma.02G073100	2	6401079	3.77865e-17
Gm02.6399512	Glyma.02G073100	2	6399512	1.03487e-30
Gm02.6403717	Glyma.02G073200	2	6403717	4.61587e-12
Gm02.6416474	Glyma.02G073400	2	6416474	2.08833e-28
Gm02.6423669	Glyma.02G073600	2	6423669	5.36438e-09
Gm02.6429368	Glyma.02G073600	2	6429368	5.99471e-24
Gm02.6429349	Glyma.02G073600	2	6429349	2.84418e-22
Gm02.6444572	Glyma.02G073800	2	6444572	2.90823e-09
Gm02.6465354	Glyma.02G074000	2	6465354	7.26591e-23
Gm02.6469177	Glyma.02G074000	2	6469177	1.47855e-12
Gm02.6498784	Glyma.02G074400	2	6498784	1.47126e-12
Gm02.6562858	Glyma.02G075100-Glyma.02G075200	2	6562858	4.26145e-09
Gm02.6614604	Glyma.02G075400	2	6614604	2.1089e-15
Gm02.6626294	Glyma.02G075700	2	6626294	5.9377e-26
Gm02.6652736	Glyma.02G076100	2	6652736	2.84495e-11
Gm02.6650517	Glyma.02G076100	2	6650517	1.9491e-26
Gm02.6666548	Glyma.02G076300	2	6666548	4.34774e-11
Gm02.6984661	Glyma.02G080900-Glyma.02G081000	2	6984661	2.2156e-12
Gm02.6991365	Glyma.02G081000	2	6991365	2.13569e-12
Gm02.7007269	Glyma.02G081000	2	7007269	8.96516e-14
Gm02.7012811	Glyma.02G081100	2	7012811	6.17022e-12
Gm02.7011625	Glyma.02G081100	2	7011625	3.13893e-20
Gm02.7029699	Glyma.02G081300	2	7029699	4.16179e-09
Gm02.7038055	Glyma.02G081400	2	7038055	3.86872e-10
Gm02.7039827	Glyma.02G081400	2	7039827	8.97023e-12
Gm02.7043670	Glyma.02G081500	2	7043670	3.37131e-09
Gm02.7043986	Glyma.02G081500	2	7043986	4.69769e-18
Gm02.7052969	Glyma.02G081600	2	7052969	2.65287e-14
Gm02.7059026	Glyma.02G081600	2	7059026	9.37635e-27
Gm02.7063752	Glyma.02G081700	2	7063752	1.19726e-10
Gm02.7060119	Glyma.02G081700	2	7060119	3.54482e-09
Gm02.7076555	Glyma.02G081900	2	7076555	1.33785e-10
Gm02.7081014	Glyma.02G081900	2	7081014	1.25936e-10
Gm02.7122769	Glyma.02G082100	2	7122769	6.2487e-09
Gm02.7130755	Glyma.02G082100-Glyma.02G082200	2	7130755	3.173e-09
Gm02.7135021	Glyma.02G082100-Glyma.02G082200	2	7135021	2.18224e-10
Gm02.7160589	Glyma.02G082400	2	7160589	2.3933e-09
Gm02.7179758	Glyma.02G082600	2	7179758	3.18872e-19
Gm02.7232289	Glyma.02G083100	2	7232289	6.53198e-12
Gm02.7246947	Glyma.02G083400	2	7246947	1.78345e-11
Gm02.7255815	Glyma.02G083400-Glyma.02G083500	2	7255815	4.21782e-09
Gm02.7352644	Glyma.02G084400	2	7352644	1.82408e-11
Gm02.7376337	Glyma.02G084700	2	7376337	2.36888e-09
Gm02.7386281	Glyma.02G084900	2	7386281	2.46393e-09
Gm02.7420254	Glyma.02G085200	2	7420254	1.74011e-09
Gm02.7889838	Glyma.02G089700-Glyma.02G089800	2	7889838	6.25286e-09
Gm02.7893126	Glyma.02G089800	2	7893126	2.32078e-09
Gm02.7905116	Glyma.02G089900	2	7905116	2.72855e-09
Gm02.7918204	Glyma.02G090000	2	7918204	6.02492e-09
Gm02.8099698	Glyma.02G091500	2	8099698	3.92803e-12
Gm02.8131268	Glyma.02G091800	2	8131268	3.54679e-14
Gm02.8141664	Glyma.02G091900	2	8141664	4.28149e-14
Gm02.8157495	Glyma.02G092000	2	8157495	1.03204e-19
Gm02.8157514	Glyma.02G092000	2	8157514	7.00777e-10
Gm02.8162529	Glyma.02G092100-Glyma.02G092200	2	8162529	2.71232e-28
Gm02.8165393	Glyma.02G092200	2	8165393	8.24064e-12
Gm02.8165791	Glyma.02G092200	2	8165791	6.41486e-25
Gm02.8168542	Glyma.02G092200	2	8168542	3.4469e-28
Gm02.8171642	Glyma.02G092300	2	8171642	2.27084e-19
Gm02.8184221	Glyma.02G092400	2	8184221	8.70564e-14
Gm02.8191076	Glyma.02G092500	2	8191076	8.75458e-10
Gm02.8194313	Glyma.02G092600	2	8194313	1.29254e-09
Gm02.8196222	Glyma.02G092600-Glyma.02G092700	2	8196222	1.20568e-46
Gm02.8201530	Glyma.02G092600-Glyma.02G092700	2	8201530	4.96636e-26
Gm02.8202508	Glyma.02G092600-Glyma.02G092700	2	8202508	5.13157e-09
Gm02.8211867	Glyma.02G092700	2	8211867	6.50339e-09
Gm02.8217266	Glyma.02G092700	2	8217266	6.2831e-19
Gm02.8222321	Glyma.02G092700-Glyma.02G092800	2	8222321	1.10158e-22
Gm02.8226943	Glyma.02G092700-Glyma.02G092800	2	8226943	1.49881e-20
Gm02.8246138	Glyma.02G092800	2	8246138	1.83885e-20
Gm02.8248426	Glyma.02G092800	2	8248426	2.59886e-22
Gm02.8272444	Glyma.02G093100	2	8272444	6.72907e-09
Gm02.8278233	Glyma.02G093200	2	8278233	3.30732e-09
Gm02.8273317	Glyma.02G093200	2	8273317	2.47446e-33
Gm02.8279570	Glyma.02G093200	2	8279570	3.36161e-26
Gm02.8282963	Glyma.02G093200-Glyma.02G093300	2	8282963	3.71646e-31
Gm02.8284068	Glyma.02G093200-Glyma.02G093300	2	8284068	1.94538e-22
Gm02.8284521	Glyma.02G093200-Glyma.02G093300	2	8284521	4.60893e-09
Gm02.8286804	Glyma.02G093200-Glyma.02G093300	2	8286804	2.2897e-33
Gm02.8294212	Glyma.02G093300	2	8294212	6.51725e-24
Gm02.8293102	Glyma.02G093300	2	8293102	8.19883e-36
Gm02.8299571	Glyma.02G093300-Glyma.02G093400	2	8299571	6.21703e-22
Gm02.8303382	Glyma.02G093300-Glyma.02G093400	2	8303382	1.99347e-35
Gm02.8351464	Glyma.02G093600	2	8351464	1.0362e-36
Gm02.8344011	Glyma.02G093600	2	8344011	1.22053e-20
Gm02.8355538	Glyma.02G093600	2	8355538	2.04694e-20
Gm02.8357805	Glyma.02G093600-Glyma.02G093700	2	8357805	2.00539e-19
Gm02.8361733	Glyma.02G093600-Glyma.02G093700	2	8361733	3.56223e-38
Gm02.8362267	Glyma.02G093600-Glyma.02G093700	2	8362267	5.24979e-23
Gm02.8375949	Glyma.02G093700	2	8375949	4.09243e-19
Gm02.8368965	Glyma.02G093700	2	8368965	1.67754e-36
Gm02.8378628	Glyma.02G093800	2	8378628	1.55807e-20
Gm02.8387594	Glyma.02G093800	2	8387594	1.32054e-36
Gm02.8378556	Glyma.02G093800	2	8378556	5.23276e-22
Gm02.8401330	Glyma.02G093900	2	8401330	5.85757e-19
Gm02.8415345	Glyma.02G094000-Glyma.02G094100	2	8415345	1.03187e-17
Gm02.8421714	Glyma.02G094000-Glyma.02G094100	2	8421714	1.00961e-19
Gm02.8426482	Glyma.02G094000-Glyma.02G094100	2	8426482	2.59266e-19
Gm02.8430315	Glyma.02G094000-Glyma.02G094100	2	8430315	3.97329e-19
Gm02.8469220	Glyma.02G094500	2	8469220	1.15264e-19
Gm02.8535189	Glyma.02G095100	2	8535189	2.26743e-10
Gm02.8555960	Glyma.02G095200-Glyma.02G095400	2	8555960	6.19416e-11
Gm02.8567364	Glyma.02G095400	2	8567364	8.83207e-10
Gm02.8592079	Glyma.02G095500	2	8592079	5.34725e-11
Gm02.8588140	Glyma.02G095500	2	8588140	1.11699e-09
Gm02.8615607	Glyma.02G095700	2	8615607	1.98849e-10
Gm02.8649941	Glyma.02G095900	2	8649941	9.27371e-09
Gm02.8750038	Glyma.02G097400	2	8750038	3.15546e-10
Gm02.8954582	Glyma.02G098200	2	8954582	2.16686e-12
Gm02.8972934	Glyma.02G098200	2	8972934	1.08318e-11
Gm02.8999418	Glyma.02G098300	2	8999418	1.59985e-11
Gm02.8976327	Glyma.02G098300	2	8976327	9.84035e-10
Gm02.9015240	Glyma.02G098300-Glyma.02G098400	2	9015240	5.78009e-10
Gm02.9050335	Glyma.02G0985001	2	9050335	2.12863e-12
Gm02.9053660	Glyma.02G0985001	2	9053660	1.15842e-09
Gm02.9064129	Glyma.02G0985001	2	9064129	3.28901e-10
Gm02.9064485	Glyma.02G0985001	2	9064485	3.02294e-13
Gm02.9069239	Glyma.02G0985001-Glyma.02G098600	2	9069239	1.05396e-09
Gm02.9071184	Glyma.02G0985001-Glyma.02G098600	2	9071184	6.06557e-12
Gm02.9077286	Glyma.02G0985001-Glyma.02G098600	2	9077286	8.41483e-10
Gm02.9080038	Glyma.02G0985001-Glyma.02G098600	2	9080038	6.8991e-12
Gm02.9083669	Glyma.02G0985001-Glyma.02G098600	2	9083669	3.69478e-09
Gm02.9086510	Glyma.02G0985001-Glyma.02G098600	2	9086510	1.22433e-10
Gm02.9101453	Glyma.02G098600	2	9101453	3.11178e-09
Gm02.9100250	Glyma.02G098600	2	9100250	7.19446e-13
Gm02.9110081	Glyma.02G098600	2	9110081	2.67067e-12
Gm02.9114204	Glyma.02G098600-Glyma.02G098700	2	9114204	9.1522e-13
Gm02.9122295	Glyma.02G098600-Glyma.02G098700	2	9122295	4.59154e-12
Gm02.9128745	Glyma.02G098600-Glyma.02G098700	2	9128745	8.1695e-12
Gm02.9157998	Glyma.02G098700-Glyma.02G098800	2	9157998	1.0104e-12
Gm02.9175759	Glyma.02G098800	2	9175759	3.61381e-11
Gm02.9181142	Glyma.02G098900	2	9181142	4.10429e-10
Gm02.9189048	Glyma.02G098900-Glyma.02G099000	2	9189048	2.69166e-11
Gm02.9196836	Glyma.02G099000	2	9196836	9.21458e-11
Gm02.9204140	Glyma.02G099000-Glyma.02G099100	2	9204140	6.43757e-11
Gm02.9211967	Glyma.02G099000-Glyma.02G099100	2	9211967	7.45666e-11
Gm02.9227766	Glyma.02G099100-Glyma.02G099200	2	9227766	1.89149e-11
Gm02.9244614	Glyma.02G099100-Glyma.02G099200	2	9244614	2.38107e-10
Gm02.9249529	Glyma.02G099100-Glyma.02G099200	2	9249529	7.6863e-11
Gm02.9253306	Glyma.02G099200	2	9253306	7.04348e-11
Gm02.9276695	Glyma.02G099300	2	9276695	1.0175e-09
Gm02.9280334	Glyma.02G099300-Glyma.02G099400	2	9280334	3.56046e-11
Gm02.9295682	Glyma.02G099400	2	9295682	3.40392e-10
Gm02.9317532	Glyma.02G099500-Glyma.02G099600	2	9317532	6.28508e-09
Gm02.9332349	Glyma.02G099500-Glyma.02G099600	2	9332349	2.71425e-09
Gm02.9371343	Glyma.02G099600	2	9371343	1.81423e-09
Gm02.9384510	Glyma.02G099800	2	9384510	4.89592e-09
Gm02.9387862	Glyma.02G099800	2	9387862	3.59856e-10
Gm02.9392666	Glyma.02G099800-Glyma.02G099900	2	9392666	3.69291e-10
Gm02.9400448	Glyma.02G099900	2	9400448	6.25554e-10
Gm02.9410353	Glyma.02G099900-Glyma.02G100000	2	9410353	9.44348e-10
Gm02.9451868	Glyma.02G100200	2	9451868	1.08214e-10
Gm02.9436401	Glyma.02G100200	2	9436401	8.18595e-09
Gm02.9468584	Glyma.02G100600	2	9468584	4.18331e-11
Gm02.9480889	Glyma.02G100700	2	9480889	5.58503e-09
Gm02.9491865	Glyma.02G100800	2	9491865	4.9764e-10
Gm02.9506529	Glyma.02G100800-Glyma.02G100900	2	9506529	1.65968e-11
Gm02.9514474	Glyma.02G100900	2	9514474	4.78057e-11
Gm02.9516725	Glyma.02G100900	2	9516725	6.71158e-12
Gm02.9533207	Glyma.02G101000	2	9533207	7.0234e-09
Gm02.9525914	Glyma.02G101000	2	9525914	5.74082e-15
Gm02.9552850	Glyma.02G101200	2	9552850	3.28901e-10
Gm02.9577239	Glyma.02G101300	2	9577239	1.44953e-14
Gm02.9561537	Glyma.02G101300	2	9561537	6.55312e-15
Gm02.9572641	Glyma.02G101300	2	9572641	6.98696e-20
Gm02.9583007	Glyma.02G101300-Glyma.02G101400	2	9583007	2.922e-14
Gm02.9593229	Glyma.02G101400	2	9593229	8.52745e-14
Gm02.9600618	Glyma.02G101400	2	9600618	1.47129e-09
Gm02.9601292	Glyma.02G101400	2	9601292	6.96598e-13
Gm02.9598782	Glyma.02G101500	2	9598782	5.05588e-11
Gm02.9623756	Glyma.02G101600	2	9623756	1.58963e-17
Gm02.9647101	Glyma.02G101700	2	9647101	7.87886e-19
Gm02.9633236	Glyma.02G101700	2	9633236	1.97661e-18
Gm02.9656182	Glyma.02G101900	2	9656182	3.45216e-09
Gm02.9662624	Glyma.02G102000	2	9662624	2.87469e-11
Gm02.9665000	Glyma.02G102000	2	9665000	5.52293e-15
Gm02.9675440	Glyma.02G102200	2	9675440	2.75604e-11
Gm02.9690303	Glyma.02G102300	2	9690303	4.90888e-16
Gm02.9682694	Glyma.02G102400	2	9682694	1.19137e-10
Gm02.9685838	Glyma.02G102400	2	9685838	5.93692e-11
Gm02.9698794	Glyma.02G102400-Glyma.02G102500	2	9698794	1.92219e-12
Gm02.9717489	Glyma.02G102600	2	9717489	4.604e-19
Gm02.9740199	Glyma.02G102800	2	9740199	2.76623e-09
Gm02.9732644	Glyma.02G102800	2	9732644	1.39658e-12
Gm02.9741385	Glyma.02G102800	2	9741385	4.09261e-11
Gm02.9767655	Glyma.02G102900	2	9767655	3.63246e-13
Gm02.9761485	Glyma.02G102900	2	9761485	6.63008e-09
Gm02.10182698	Glyma.02G106900	2	10182698	8.2574e-09
Gm02.10190069	Glyma.02G106900-Glyma.02G107000	2	10190069	5.71824e-09
Gm02.10334265	Glyma.02G108100	2	10334265	4.44766e-09
Gm02.10375363	Glyma.02G108500-Glyma.02G108600	2	10375363	1.96835e-09
Gm02.10624272	Glyma.02G110100-Glyma.02G110200	2	10624272	4.49864e-13
Gm02.10702562	Glyma.02G110900	2	10702562	5.36233e-09
Gm02.10706052	Glyma.02G111000	2	10706052	4.91013e-10
Gm02.10844458	Glyma.02G111900	2	10844458	1.07939e-12
Gm02.10878972	Glyma.02G112100-Glyma.02G112200	2	10878972	5.17792e-09
Gm02.10925940	Glyma.02G112700	2	10925940	2.15241e-09
Gm02.11001415	Glyma.02G113200-Glyma.02G113300	2	11001415	1.20571e-13
Gm02.11008640	Glyma.02G113200-Glyma.02G113300	2	11008640	7.02928e-11
Gm02.11010825	Glyma.02G113200-Glyma.02G113300	2	11010825	9.88755e-14
Gm02.11012158	Glyma.02G113200-Glyma.02G113300	2	11012158	1.44267e-10
Gm02.11028704	Glyma.02G113300	2	11028704	3.49047e-13
Gm02.11026160	Glyma.02G113300	2	11026160	7.01156e-12
Gm02.11037522	Glyma.02G113400	2	11037522	3.32703e-12
Gm02.11047003	Glyma.02G113500	2	11047003	3.5986e-12
Gm02.11069741	Glyma.02G113800	2	11069741	1.78262e-13
Gm02.11066192	Glyma.02G113800	2	11066192	4.34216e-14
Gm02.11070820	Glyma.02G113900	2	11070820	1.13464e-12
Gm02.11083718	Glyma.02G114100	2	11083718	5.75434e-14
Gm02.11081657	Glyma.02G114100	2	11081657	1.70268e-13
Gm02.11087143	Glyma.02G114200	2	11087143	1.02394e-20
Gm02.11088823	Glyma.02G114300	2	11088823	5.35896e-13
Gm02.11098554	Glyma.02G114400	2	11098554	1.25871e-11
Gm02.11106572	Glyma.02G114500	2	11106572	5.9391e-22
Gm02.11131716	Glyma.02G114700	2	11131716	9.75953e-14
Gm02.11129518	Glyma.02G114700	2	11129518	1.27669e-13
Gm02.11144418	Glyma.02G114800	2	11144418	4.14033e-13
Gm02.11149443	Glyma.02G114800-Glyma.02G114900	2	11149443	1.37716e-13
Gm02.11155779	Glyma.02G114900	2	11155779	3.73895e-14
Gm02.11151236	Glyma.02G114900	2	11151236	8.58944e-20
Gm02.11171447	Glyma.02G115100-Glyma.02G115200	2	11171447	2.30259e-13
Gm02.11173445	Glyma.02G115100-Glyma.02G115200	2	11173445	1.09523e-12
Gm02.11176086	Glyma.02G115100-Glyma.02G115200	2	11176086	7.55315e-14
Gm02.11182526	Glyma.02G115100-Glyma.02G115200	2	11182526	1.89858e-13
Gm02.11187457	Glyma.02G115200	2	11187457	4.01965e-09
Gm02.11205424	Glyma.02G115300	2	11205424	1.10398e-10
Gm02.11214567	Glyma.02G115300	2	11214567	2.12162e-13
Gm02.11231056	Glyma.02G115400	2	11231056	1.09726e-09
Gm02.11235986	Glyma.02G115400-Glyma.02G115500	2	11235986	3.46834e-10
Gm02.11240470	Glyma.02G115400-Glyma.02G115500	2	11240470	1.95777e-10
Gm02.11255926	Glyma.02G115600	2	11255926	1.49854e-16
Gm02.11257112	Glyma.02G115600	2	11257112	3.15319e-10
Gm02.11270251	Glyma.02G115700	2	11270251	5.19124e-11
Gm02.11285675	Glyma.02G115900	2	11285675	2.30422e-17
Gm02.11286753	Glyma.02G115900	2	11286753	1.13529e-10
Gm02.11296629	Glyma.02G116000	2	11296629	2.09388e-10
Gm02.11307208	Glyma.02G116100	2	11307208	3.56366e-15
Gm02.11314001	Glyma.02G116200	2	11314001	8.84453e-11
Gm02.11758140	Glyma.02G119500-Glyma.02G119600	2	11758140	5.99078e-10
Gm02.11816212	Glyma.02G120000	2	11816212	7.90098e-10
Gm02.11872145	Glyma.02G120400	2	11872145	5.98202e-09
Gm02.12002931	Glyma.02G121200	2	12002931	9.72127e-09
Gm02.12174984	Glyma.02G122500-Glyma.02G122600	2	12174984	2.74692e-09
Gm02.12223801	Glyma.02G122700	2	12223801	9.07489e-16
Gm02.12276075	Glyma.02G123100	2	12276075	2.53906e-13
Gm02.12301464	Glyma.02G123400	2	12301464	1.83509e-11
Gm02.12301643	Glyma.02G123400	2	12301643	4.48524e-17
Gm02.12302087	Glyma.02G123400	2	12302087	1.57755e-20
Gm02.12316246	Glyma.02G123400	2	12316246	5.80524e-16
Gm02.12358962	Glyma.02G123700	2	12358962	7.66461e-22
Gm02.12356149	Glyma.02G123700	2	12356149	3.35499e-11
Gm02.12365158	Glyma.02G123800	2	12365158	1.42588e-20
Gm02.12389290	Glyma.02G124000	2	12389290	6.78056e-11
Gm02.12389235	Glyma.02G124000	2	12389235	2.85884e-16
Gm02.12425172	Glyma.02G124300	2	12425172	2.47315e-11
Gm02.12434069	Glyma.02G124400	2	12434069	1.50691e-10
Gm02.12461167	Glyma.02G124600	2	12461167	6.59427e-09
Gm02.12472930	Glyma.02G124700	2	12472930	2.72704e-17
Gm02.12488134	Glyma.02G125000	2	12488134	2.90617e-15
Gm02.12482703	Glyma.02G125000	2	12482703	8.01602e-09
Gm02.12500031	Glyma.02G125100	2	12500031	4.10516e-15
Gm02.12498488	Glyma.02G125100	2	12498488	3.7619e-10
Gm02.12562651	Glyma.02G125500-Glyma.02G125600	2	12562651	4.71546e-18
Gm02.12572720	Glyma.02G125500-Glyma.02G125600	2	12572720	5.70513e-10
Gm02.12585326	Glyma.02G125700	2	12585326	3.29485e-09
Gm02.12596998	Glyma.02G125800	2	12596998	1.03811e-09
Gm02.13734150	Glyma.02G132500	2	13734150	2.65632e-10
Gm02.14470563	Glyma.02G139400-Glyma.02G139500	2	14470563	8.21616e-09
Gm02.14561291	Glyma.02G140600	2	14561291	1.02417e-10
Gm02.14599874	Glyma.02G141100	2	14599874	1.28095e-11
Gm02.14622221	Glyma.02G141400	2	14622221	1.27687e-11
Gm02.14652658	Glyma.02G141800	2	14652658	9.35515e-10
Gm02.14681006	Glyma.02G142200	2	14681006	8.86043e-12
Gm02.14674451	Glyma.02G142200	2	14674451	1.25345e-11
Gm02.14699936	Glyma.02G142500-Glyma.02G142600	2	14699936	2.77407e-10
Gm02.14718402	Glyma.02G142700	2	14718402	1.03003e-11
Gm02.14752814	Glyma.02G143000-Glyma.02G143100	2	14752814	1.23107e-09
Gm02.15250967	Glyma.02G147700	2	15250967	1.54482e-10
Gm02.15264762	Glyma.02G147800	2	15264762	6.65909e-11
Gm02.15519100	Glyma.02G150700	2	15519100	3.80649e-14
Gm02.15533440	Glyma.02G150900	2	15533440	2.33461e-14
Gm02.15535321	Glyma.02G150900	2	15535321	7.76468e-12
Gm02.15553026	Glyma.02G151100	2	15553026	4.40861e-17
Gm02.15638424	Glyma.02G152200	2	15638424	1.59303e-11
Gm02.21961851	Glyma.02G163400-Glyma.02G163500	2	21961851	1.61783e-12
Gm02.27734454	Glyma.02G173900-Glyma.02G174000	2	27734454	3.94993e-11
Gm02.27744588	Glyma.02G173900-Glyma.02G174000	2	27744588	2.06702e-11
Gm02.27777477	Glyma.02G173900-Glyma.02G174000	2	27777477	1.75961e-11
Gm02.27927119	Glyma.02G174400-Glyma.02G174500	2	27927119	1.88119e-11
Gm02.27980704	Glyma.02G174700-Glyma.02G174800	2	27980704	1.17472e-10
Gm02.27988327	Glyma.02G174700-Glyma.02G174800	2	27988327	4.78467e-11
Gm02.28096280	Glyma.02G175100-Glyma.02G175200	2	28096280	3.12417e-09
Gm02.28204202	Glyma.02G175400-Glyma.02G175500	2	28204202	2.8274e-10
Gm02.28300438	Glyma.02G175500-Glyma.02G175600	2	28300438	1.32407e-09
Gm02.28456640	Glyma.02G175600	2	28456640	3.59524e-10
Gm02.28624569	Glyma.02G175900	2	28624569	1.25463e-09
Gm02.28660010	Glyma.02G175900-Glyma.02G176000	2	28660010	2.55346e-09
Gm02.28677739	Glyma.02G175900-Glyma.02G176000	2	28677739	2.62792e-09
Gm02.28713835	Glyma.02G176000-Glyma.02G176100	2	28713835	4.95119e-10
Gm02.28791759	Glyma.02G176100-Glyma.02G176200	2	28791759	4.83881e-10
Gm02.29012560	Glyma.02G176700-Glyma.02G176800	2	29012560	1.31009e-09
Gm02.29079234	Glyma.02G176800-Glyma.02G176900	2	29079234	1.35741e-09
Gm02.29138316	Glyma.02G176800-Glyma.02G176900	2	29138316	3.08204e-09
Gm02.29205060	Glyma.02G176800-Glyma.02G176900	2	29205060	6.26597e-09
Gm02.29271389	Glyma.02G177200-Glyma.02G177300	2	29271389	1.49891e-12
Gm02.29283708	Glyma.02G177200-Glyma.02G177300	2	29283708	9.37884e-13
Gm02.29316605	Glyma.02G177200-Glyma.02G177300	2	29316605	3.80031e-12
Gm02.29336013	Glyma.02G177200-Glyma.02G177300	2	29336013	2.32278e-11
Gm02.29352558	Glyma.02G177200-Glyma.02G177300	2	29352558	1.84105e-12
Gm02.29370760	Glyma.02G177200-Glyma.02G177300	2	29370760	2.06992e-12
Gm02.29398352	Glyma.02G177200-Glyma.02G177300	2	29398352	1.45478e-12
Gm02.29404374	Glyma.02G177200-Glyma.02G177300	2	29404374	6.35425e-12
Gm02.29417885	Glyma.02G177200-Glyma.02G177300	2	29417885	1.47923e-12
Gm02.29433908	Glyma.02G177200-Glyma.02G177300	2	29433908	1.76631e-12
Gm02.29456751	Glyma.02G177300-Glyma.02G177400	2	29456751	1.97385e-12
Gm02.29475921	Glyma.02G177300-Glyma.02G177400	2	29475921	1.80681e-12
Gm02.29491809	Glyma.02G177300-Glyma.02G177400	2	29491809	1.84527e-12
Gm02.29507624	Glyma.02G177400	2	29507624	1.5957e-12
Gm02.29518614	Glyma.02G177400-Glyma.02G177500	2	29518614	5.06007e-12
Gm02.29525423	Glyma.02G177400-Glyma.02G177500	2	29525423	1.49942e-12
Gm02.29536270	Glyma.02G177500	2	29536270	2.58966e-12
Gm02.29560856	Glyma.02G177600-Glyma.02G177700	2	29560856	1.04669e-12
Gm02.29577617	Glyma.02G177600-Glyma.02G177700	2	29577617	1.54718e-12
Gm02.29584025	Glyma.02G177600-Glyma.02G177700	2	29584025	1.23294e-12
Gm02.29593550	Glyma.02G177700	2	29593550	2.8916e-12
Gm02.29611329	Glyma.02G177800	2	29611329	2.19432e-09
Gm02.29626489	Glyma.02G177800-Glyma.02G177900	2	29626489	1.87628e-13
Gm02.29642295	Glyma.02G177800-Glyma.02G177900	2	29642295	1.71388e-12
Gm02.29652622	Glyma.02G177800-Glyma.02G177900	2	29652622	1.40061e-12
Gm02.29694765	Glyma.02G177900	2	29694765	2.03592e-11
Gm02.29714422	Glyma.02G177900-Glyma.02G178000	2	29714422	8.76464e-13
Gm02.29735743	Glyma.02G178000	2	29735743	3.19381e-12
Gm02.29742998	Glyma.02G178000-Glyma.02G178100	2	29742998	8.70253e-12
Gm02.29757530	Glyma.02G178000-Glyma.02G178100	2	29757530	3.20968e-10
Gm02.29769431	Glyma.02G178000-Glyma.02G178100	2	29769431	6.47102e-13
Gm02.29782843	Glyma.02G178000-Glyma.02G178100	2	29782843	1.02655e-12
Gm02.29798266	Glyma.02G178000-Glyma.02G178100	2	29798266	9.34595e-12
Gm02.29806051	Glyma.02G178100	2	29806051	5.84094e-13
Gm02.29817810	Glyma.02G178100-Glyma.02G178200	2	29817810	7.92771e-13
Gm02.29824515	Glyma.02G178100-Glyma.02G178200	2	29824515	6.77176e-12
Gm02.29829924	Glyma.02G178100-Glyma.02G178200	2	29829924	8.31943e-13
Gm02.29841980	Glyma.02G178100-Glyma.02G178200	2	29841980	4.88162e-13
Gm02.29847706	Glyma.02G178100-Glyma.02G178200	2	29847706	2.38748e-10
Gm02.29855302	Glyma.02G178100-Glyma.02G178200	2	29855302	1.15962e-13
Gm02.29862706	Glyma.02G178100-Glyma.02G178200	2	29862706	3.50746e-12
Gm02.29870001	Glyma.02G178100-Glyma.02G178200	2	29870001	1.7398e-12
Gm02.29922919	Glyma.02G178100-Glyma.02G178200	2	29922919	2.70029e-13
Gm02.29943583	Glyma.02G178100-Glyma.02G178200	2	29943583	1.35775e-10
Gm02.29957912	Glyma.02G178100-Glyma.02G178200	2	29957912	7.76209e-12
Gm02.29960077	Glyma.02G178100-Glyma.02G178200	2	29960077	3.84272e-10
Gm02.29963731	Glyma.02G178100-Glyma.02G178200	2	29963731	5.11779e-10
Gm02.29964946	Glyma.02G178100-Glyma.02G178200	2	29964946	3.46912e-11
Gm02.29967760	Glyma.02G178100-Glyma.02G178200	2	29967760	9.96892e-10
Gm02.29970548	Glyma.02G178100-Glyma.02G178200	2	29970548	2.80084e-12
Gm02.29972351	Glyma.02G178100-Glyma.02G178200	2	29972351	2.37328e-09
Gm02.30021199	Glyma.02G178300	2	30021199	3.6883e-12
Gm02.30038781	Glyma.02G178300-Glyma.02G178400	2	30038781	1.52566e-12
Gm02.30043566	Glyma.02G178300-Glyma.02G178400	2	30043566	1.09043e-12
Gm02.30058838	Glyma.02G178300-Glyma.02G178400	2	30058838	7.01625e-12
Gm02.30063444	Glyma.02G178300-Glyma.02G178400	2	30063444	2.59409e-09
Gm02.30069001	Glyma.02G178300-Glyma.02G178400	2	30069001	3.72177e-12
Gm02.30078873	Glyma.02G178300-Glyma.02G178400	2	30078873	1.13792e-12
Gm02.30082166	Glyma.02G178300-Glyma.02G178400	2	30082166	9.53454e-10
Gm02.30097318	Glyma.02G178300-Glyma.02G178400	2	30097318	2.16909e-12
Gm02.30106769	Glyma.02G178300-Glyma.02G178400	2	30106769	6.89448e-12
Gm02.30115116	Glyma.02G178300-Glyma.02G178400	2	30115116	6.10708e-12
Gm02.30118935	Glyma.02G178300-Glyma.02G178400	2	30118935	5.41834e-12
Gm02.30121708	Glyma.02G178300-Glyma.02G178400	2	30121708	8.96936e-13
Gm02.30129790	Glyma.02G178300-Glyma.02G178400	2	30129790	5.81899e-12
Gm02.30133620	Glyma.02G178300-Glyma.02G178400	2	30133620	8.12833e-13
Gm02.30159379	Glyma.02G178300-Glyma.02G178400	2	30159379	9.31492e-13
Gm02.30163028	Glyma.02G178300-Glyma.02G178400	2	30163028	5.41652e-12
Gm02.30168210	Glyma.02G178300-Glyma.02G178400	2	30168210	3.06757e-12
Gm02.30174331	Glyma.02G178300-Glyma.02G178400	2	30174331	3.04748e-12
Gm02.30220086	Glyma.02G178500	2	30220086	5.01393e-10
Gm02.30244775	Glyma.02G178700-Glyma.02G178800	2	30244775	4.30971e-10
Gm02.30258969	Glyma.02G178700-Glyma.02G178800	2	30258969	1.26427e-11
Gm02.30266540	Glyma.02G178700-Glyma.02G178800	2	30266540	1.52241e-10
Gm02.30287952	Glyma.02G178800	2	30287952	1.06181e-12
Gm02.30305154	Glyma.02G178900-Glyma.02G179000	2	30305154	1.51535e-12
Gm02.30337760	Glyma.02G178900-Glyma.02G179000	2	30337760	1.99608e-12
Gm02.30365652	Glyma.02G179000-Glyma.02G179100	2	30365652	3.16682e-10
Gm02.30393652	Glyma.02G179200-Glyma.02G179300	2	30393652	3.04411e-13
Gm02.30412222	Glyma.02G179400	2	30412222	6.73991e-13
Gm02.30450656	Glyma.02G179400-Glyma.02G179500	2	30450656	3.28687e-11
Gm02.30482698	Glyma.02G179500-Glyma.02G179600	2	30482698	6.01554e-13
Gm02.30507297	Glyma.02G179500-Glyma.02G179600	2	30507297	8.95432e-12
Gm02.30522138	Glyma.02G179500-Glyma.02G179600	2	30522138	2.05297e-12
Gm02.30549586	Glyma.02G179500-Glyma.02G179600	2	30549586	7.08468e-13
Gm02.30588352	Glyma.02G179500-Glyma.02G179600	2	30588352	2.38812e-12
Gm02.30618128	Glyma.02G179700-Glyma.02G179800	2	30618128	1.13357e-09
Gm02.30632251	Glyma.02G179800	2	30632251	8.8742e-12
Gm02.30689066	Glyma.02G180400	2	30689066	3.07001e-12
Gm02.30716085	Glyma.02G180500-Glyma.02G180600	2	30716085	5.81639e-12
Gm02.30737176	Glyma.02G180500-Glyma.02G180600	2	30737176	4.22716e-09
Gm02.30767567	Glyma.02G180600	2	30767567	1.58312e-12
Gm02.30802724	Glyma.02G180900	2	30802724	2.20325e-12
Gm02.30822843	Glyma.02G180900-Glyma.02G181000	2	30822843	1.53775e-10
Gm02.30856705	Glyma.02G180900-Glyma.02G181000	2	30856705	7.39364e-11
Gm02.30887775	Glyma.02G181000	2	30887775	6.5869e-12
Gm02.30992785	Glyma.02G181300-Glyma.02G181400	2	30992785	1.6346e-11
Gm02.31009108	Glyma.02G181300-Glyma.02G181400	2	31009108	3.40508e-12
Gm02.31030857	Glyma.02G181300-Glyma.02G181400	2	31030857	7.82017e-12
Gm02.31065612	Glyma.02G181600	2	31065612	3.4632e-09
Gm02.31129708	Glyma.02G181800-Glyma.02G181900	2	31129708	4.31542e-10
Gm02.31168604	Glyma.02G182100-Glyma.02G182200	2	31168604	4.10806e-10
Gm02.31218718	Glyma.02G182300	2	31218718	3.67522e-09
Gm02.31654213	Glyma.02G183200-Glyma.02G183300	2	31654213	1.86688e-09
Gm02.36436666	Glyma.02G192600-Glyma.02G192700	2	36436666	1.86295e-10
Gm02.36553161	Glyma.02G193200-Glyma.02G193300	2	36553161	1.36796e-12
Gm02.36559647	Glyma.02G193200-Glyma.02G193300	2	36559647	6.50281e-13
Gm02.36572062	Glyma.02G193300	2	36572062	3.53093e-12
Gm02.36607741	Glyma.02G193400-Glyma.02G193500	2	36607741	1.07634e-13
Gm02.36622186	Glyma.02G193400-Glyma.02G193500	2	36622186	6.97329e-13
Gm02.36627444	Glyma.02G193400-Glyma.02G193500	2	36627444	2.39957e-12
Gm02.36628449	Glyma.02G193400-Glyma.02G193500	2	36628449	4.86504e-13
Gm02.36631514	Glyma.02G193400-Glyma.02G193500	2	36631514	3.03816e-12
Gm02.36632261	Glyma.02G193400-Glyma.02G193500	2	36632261	4.53578e-13
Gm02.36643544	Glyma.02G193500	2	36643544	8.44305e-13
Gm02.36640375	Glyma.02G193500	2	36640375	4.24537e-13
Gm02.36643137	Glyma.02G193500	2	36643137	4.44453e-13
Gm02.36640517	Glyma.02G193500	2	36640517	7.79145e-10
Gm02.36637965	Glyma.02G193500	2	36637965	2.98349e-13
Gm02.36647925	Glyma.02G193500-Glyma.02G193600	2	36647925	3.58691e-13
Gm02.36648056	Glyma.02G193500-Glyma.02G193600	2	36648056	2.42965e-13
Gm02.36651647	Glyma.02G193500-Glyma.02G193600	2	36651647	3.06e-13
Gm02.36652571	Glyma.02G193500-Glyma.02G193600	2	36652571	5.06412e-13
Gm02.36655269	Glyma.02G193500-Glyma.02G193600	2	36655269	1.01473e-13
Gm02.36655537	Glyma.02G193500-Glyma.02G193600	2	36655537	6.46811e-12
Gm02.36657753	Glyma.02G193500-Glyma.02G193600	2	36657753	2.53665e-13
Gm02.36666449	Glyma.02G193600	2	36666449	2.19047e-12
Gm02.36663328	Glyma.02G193600	2	36663328	4.21138e-12
Gm02.36661954	Glyma.02G193600	2	36661954	2.43729e-12
Gm02.36661248	Glyma.02G193600	2	36661248	3.88485e-12
Gm02.36697983	Glyma.02G193700-Glyma.02G193800	2	36697983	8.83196e-12
Gm02.36743355	Glyma.02G194200	2	36743355	2.8235e-12
Gm02.36775230	Glyma.02G194400	2	36775230	3.37365e-12
Gm02.36786231	Glyma.02G194500	2	36786231	5.56352e-12
Gm02.36796689	Glyma.02G194600	2	36796689	1.84979e-11
Gm02.36815377	Glyma.02G194800	2	36815377	3.22114e-11
Gm02.38975272	Glyma.02G204300	2	38975272	2.70456e-18
Gm02.39108947	Glyma.02G206100	2	39108947	7.80535e-11
Gm02.39126695	Glyma.02G206300	2	39126695	1.31962e-10
Gm02.39205563	Glyma.02G207300	2	39205563	6.51886e-09
Gm02.39241079	Glyma.02G207400	2	39241079	4.61443e-10
Gm02.39442027	Glyma.02G209200	2	39442027	2.31577e-19
Gm02.39475078	Glyma.02G209500	2	39475078	2.87345e-10
Gm02.39482698	Glyma.02G209600	2	39482698	1.02212e-10
Gm02.39502784	Glyma.02G209800-Glyma.02G209900	2	39502784	2.72013e-11
Gm02.39535378	Glyma.02G210100	2	39535378	4.05849e-10
Gm02.40538991	Glyma.02G218100	2	40538991	4.67395e-10
Gm02.40817534	Glyma.02G220300	2	40817534	3.48301e-09
Gm02.40845734	Glyma.02G220600	2	40845734	4.02507e-09
Gm02.40868846	Glyma.02G220800	2	40868846	1.16661e-10
Gm02.40890711	Glyma.02G221000	2	40890711	7.00771e-14
Gm02.40958670	Glyma.02G222100	2	40958670	1.07318e-10
Gm02.41326380	Glyma.02G226300	2	41326380	4.28627e-24
Gm02.41322315	Glyma.02G226300	2	41322315	2.38492e-15
Gm02.41333654	Glyma.02G226400	2	41333654	5.43078e-15
Gm02.41343184	Glyma.02G226500	2	41343184	2.32025e-11
Gm02.41388690	Glyma.02G226900	2	41388690	2.5898e-10
Gm02.41390031	Glyma.02G226900	2	41390031	4.84226e-10
Gm02.41627797	Glyma.02G228700	2	41627797	4.22391e-09
Gm02.41684108	Glyma.02G229400	2	41684108	8.71494e-13
Gm02.41729368	Glyma.02G229700	2	41729368	4.32819e-10
Gm02.41733047	Glyma.02G229800	2	41733047	2.19571e-14
Gm02.42962950	Glyma.02G241200	2	42962950	9.80295e-09
Gm02.42975933	Glyma.02G241300	2	42975933	4.39795e-09
Gm02.42992813	Glyma.02G241400	2	42992813	1.04528e-09
Gm02.42982115	Glyma.02G241400	2	42982115	9.39849e-09
Gm02.43086796	Glyma.02G242200	2	43086796	2.37618e-11
Gm02.43275894	Glyma.02G244600-Glyma.02G244700	2	43275894	1.27991e-09
Gm02.43548295	Glyma.02G248000	2	43548295	2.31445e-11
Gm02.44238631	Glyma.02G255400	2	44238631	2.89471e-09
Gm02.44246501	Glyma.02G255500	2	44246501	2.79898e-09
Gm02.44258768	Glyma.02G255700-Glyma.02G255800	2	44258768	2.31354e-09
Gm02.44551954	Glyma.02G258400-Glyma.02G258500	2	44551954	1.59977e-10
Gm02.44553635	Glyma.02G258400-Glyma.02G258500	2	44553635	2.14163e-15
Gm02.44595469	Glyma.02G258800	2	44595469	3.42632e-10
Gm02.44699198	Glyma.02G260500	2	44699198	1.42277e-09
Gm02.44723339	Glyma.02G261000	2	44723339	9.68652e-12
Gm02.44760279	Glyma.02G261600	2	44760279	1.54489e-13
Gm02.44802272	Glyma.02G262000	2	44802272	4.77793e-13
Gm02.44999871	Glyma.02G264900	2	44999871	8.3657e-09
Gm02.45032995	Glyma.02G265300	2	45032995	1.98445e-09
Gm02.45057404	Glyma.02G265700	2	45057404	6.00258e-09
Gm02.45061889	Glyma.02G265700	2	45061889	8.09447e-12
Gm02.45067615	Glyma.02G265800	2	45067615	4.30972e-12
Gm02.45098924	Glyma.02G266300	2	45098924	5.22916e-12
Gm02.45099536	Glyma.02G266300	2	45099536	8.86436e-12
Gm02.45110067	Glyma.02G266400	2	45110067	5.6647e-11
Gm02.45122610	Glyma.02G266600	2	45122610	6.17269e-10
Gm02.45197055	Glyma.02G267500-Glyma.02G267600	2	45197055	1.17952e-12
Gm02.45335442	Glyma.02G269200	2	45335442	6.32768e-09
Gm02.45329358	Glyma.02G269200	2	45329358	2.63458e-09
Gm02.45352636	Glyma.02G269300-Glyma.02G269400	2	45352636	7.27763e-09
Gm02.45472472	Glyma.02G270800	2	45472472	9.14768e-11
Gm02.45688029	Glyma.02G273300	2	45688029	8.36147e-12
Gm02.45690147	Glyma.02G273300	2	45690147	3.44003e-24
Gm02.45685947	Glyma.02G273300	2	45685947	5.50267e-22
Gm02.45702214	Glyma.02G273600	2	45702214	1.08536e-22
Gm02.45739331	Glyma.02G274300	2	45739331	1.71602e-23
Gm02.45981336	Glyma.02G276900	2	45981336	3.08443e-09
Gm02.46683897	Glyma.02G286000	2	46683897	1.46936e-15
Gm02.46702110	Glyma.02G286100	2	46702110	2.49386e-17
Gm02.46720050	Glyma.02G286400	2	46720050	2.52699e-10
Gm02.46727939	Glyma.02G286500	2	46727939	3.10948e-22
Gm02.46744900	Glyma.02G286800	2	46744900	4.30053e-15
Gm02.47020231	Glyma.02G290600	2	47020231	1.78335e-10
Gm02.47108621	Glyma.02G291800	2	47108621	4.91345e-11
Gm02.47118980	Glyma.02G291900	2	47118980	6.23858e-14
Gm02.47116246	Glyma.02G291900	2	47116246	5.91417e-12
Gm02.47633957	Glyma.02G299300	2	47633957	1.66624e-13
Gm02.47627914	Glyma.02G299300	2	47627914	8.80316e-17
Gm02.47646798	Glyma.02G299600	2	47646798	2.1841e-15
Gm02.47659634	Glyma.02G299800	2	47659634	1.03757e-16
Gm02.47668828	Glyma.02G300100	2	47668828	1.97757e-20
Gm02.47673907	Glyma.02G300200	2	47673907	5.44497e-17
Gm02.47675843	Glyma.02G300300	2	47675843	1.35471e-24
Gm02.47677433	Glyma.02G300300	2	47677433	1.38686e-25
Gm02.47698001	Glyma.02G300700	2	47698001	7.9013e-27
Gm02.47693368	Glyma.02G300800	2	47693368	1.00986e-29
Gm02.47706051	Glyma.02G300800	2	47706051	1.22851e-27
Gm02.47726618	Glyma.02G301300	2	47726618	8.87724e-26
Gm02.47741739	Glyma.02G301600	2	47741739	4.92932e-32
Gm02.47753731	Glyma.02G301800	2	47753731	3.29982e-19
Gm02.47773159	Glyma.02G302100	2	47773159	1.07115e-31
Gm02.47771089	Glyma.02G302200	2	47771089	7.43295e-28
Gm02.47832248	Glyma.02G302800	2	47832248	2.43329e-24
Gm02.47830876	Glyma.02G302800	2	47830876	5.95206e-27
Gm02.47846688	Glyma.02G303000	2	47846688	4.09163e-25
Gm02.47875678	Glyma.02G303500	2	47875678	1.16988e-09
Gm02.47896650	Glyma.02G303800	2	47896650	1.33453e-16
Gm02.47906279	Glyma.02G303900	2	47906279	8.77742e-15
Gm02.47916199	Glyma.02G304000	2	47916199	9.40114e-15
Gm02.47925533	Glyma.02G304100	2	47925533	1.68624e-17
Gm02.47923447	Glyma.02G304100	2	47923447	3.30363e-19
Gm02.47965547	Glyma.02G304600	2	47965547	1.84405e-18
Gm02.47964257	Glyma.02G304600	2	47964257	2.34212e-19
Gm02.47998954	Glyma.02G305000	2	47998954	2.5377e-26
Gm02.48002358	Glyma.02G305100	2	48002358	8.48683e-21
Gm02.48023661	Glyma.02G305400	2	48023661	7.50692e-25
Gm02.48057223	Glyma.02G305900	2	48057223	2.70464e-24
Gm02.48074791	Glyma.02G306000	2	48074791	9.98837e-19
Gm02.48075602	Glyma.02G306100	2	48075602	8.70674e-24
Gm03.277382	Glyma.03G002900	3	277382	5.46216e-11
Gm03.322057	Glyma.03G003400	3	322057	4.15763e-18
Gm03.312848	Glyma.03G003400	3	312848	1.94234e-14
Gm03.321858	Glyma.03G003400	3	321858	1.0785e-14
Gm03.333670	Glyma.03G003600	3	333670	1.38659e-15
Gm03.331194	Glyma.03G003600	3	331194	2.81643e-11
Gm03.336258	Glyma.03G003700	3	336258	3.31635e-16
Gm03.333082	Glyma.03G003700	3	333082	2.92239e-11
Gm03.336141	Glyma.03G003700	3	336141	2.39903e-11
Gm03.338685	Glyma.03G003800	3	338685	1.54133e-12
Gm03.342269	Glyma.03G003800	3	342269	3.11194e-16
Gm03.344591	Glyma.03G003900	3	344591	1.0359e-15
Gm03.349720	Glyma.03G003900	3	349720	5.32877e-16
Gm03.356790	Glyma.03G003900	3	356790	5.39874e-17
Gm03.368235	Glyma.03G004100	3	368235	2.0436e-16
Gm03.370219	Glyma.03G004100	3	370219	3.70743e-18
Gm03.380651	Glyma.03G004300	3	380651	4.40194e-18
Gm03.385507	Glyma.03G004400	3	385507	5.76248e-20
Gm03.385869	Glyma.03G004400	3	385869	3.59838e-16
Gm03.383843	Glyma.03G004400	3	383843	2.46366e-16
Gm03.388853	Glyma.03G004500	3	388853	5.42173e-16
Gm03.401022	Glyma.03G004500	3	401022	3.66163e-15
Gm03.391226	Glyma.03G004500	3	391226	8.09232e-20
Gm03.396961	Glyma.03G004600	3	396961	5.24151e-16
Gm03.405848	Glyma.03G004600	3	405848	7.55581e-12
Gm03.399261	Glyma.03G004600	3	399261	1.68406e-13
Gm03.408371	Glyma.03G004700	3	408371	2.43868e-15
Gm03.410372	Glyma.03G004700	3	410372	7.62742e-13
Gm03.411960	Glyma.03G004700	3	411960	4.08435e-15
Gm03.419643	Glyma.03G004800	3	419643	1.28075e-12
Gm03.417269	Glyma.03G004800	3	417269	5.39108e-15
Gm03.435795	Glyma.03G004900	3	435795	6.33179e-10
Gm03.433163	Glyma.03G004900	3	433163	1.09153e-14
Gm03.434975	Glyma.03G004900	3	434975	5.06933e-17
Gm03.425209	Glyma.03G004900	3	425209	1.96284e-17
Gm03.463375	Glyma.03G005200	3	463375	2.34913e-18
Gm03.468477	Glyma.03G005300	3	468477	4.56599e-14
Gm03.533922	Glyma.03G005700-Glyma.03G005800	3	533922	1.74199e-12
Gm03.539455	Glyma.03G005700-Glyma.03G005800	3	539455	3.02597e-14
Gm03.553581	Glyma.03G005800	3	553581	2.57177e-15
Gm03.564076	Glyma.03G005900	3	564076	1.99486e-18
Gm03.569735	Glyma.03G006000	3	569735	1.96086e-16
Gm03.575587	Glyma.03G006100	3	575587	3.99687e-17
Gm03.584882	Glyma.03G006400	3	584882	7.8306e-13
Gm03.590915	Glyma.03G006400	3	590915	2.5403e-09
Gm03.603064	Glyma.03G006600	3	603064	1.37716e-13
Gm03.751082	Glyma.03G007700	3	751082	9.81585e-09
Gm03.751198	Glyma.03G007700	3	751198	1.19387e-10
Gm03.768462	Glyma.03G007900	3	768462	3.63966e-10
Gm03.766489	Glyma.03G007900	3	766489	8.20841e-09
Gm03.773888	Glyma.03G008000	3	773888	5.4449e-10
Gm03.782109	Glyma.03G008000	3	782109	8.18121e-11
Gm03.787182	Glyma.03G008100	3	787182	2.50592e-12
Gm03.786648	Glyma.03G008100	3	786648	3.02177e-11
Gm03.821859	Glyma.03G008400	3	821859	1.98416e-11
Gm03.980390	Glyma.03G009800	3	980390	9.41735e-16
Gm03.1003139	Glyma.03G010000	3	1003139	2.11624e-16
Gm03.1009807	Glyma.03G010300	3	1009807	9.11043e-10
Gm03.1043132	Glyma.03G010700	3	1043132	1.05856e-11
Gm03.1081006	Glyma.03G011200	3	1081006	1.38921e-12
Gm03.1102051	Glyma.03G011300	3	1102051	1.13379e-09
Gm03.1096497	Glyma.03G011300	3	1096497	6.28155e-12
Gm03.1115867	Glyma.03G011300-Glyma.03G011400	3	1115867	1.38378e-13
Gm03.1132648	Glyma.03G011400	3	1132648	7.98604e-11
Gm03.1140809	Glyma.03G011600	3	1140809	1.42504e-13
Gm03.1143921	Glyma.03G011600-Glyma.03G011700	3	1143921	2.02282e-10
Gm03.1148036	Glyma.03G011600-Glyma.03G011700	3	1148036	1.18886e-13
Gm03.1151120	Glyma.03G011600-Glyma.03G011700	3	1151120	1.05313e-12
Gm03.1154121	Glyma.03G011600-Glyma.03G011700	3	1154121	4.37097e-13
Gm03.1176236	Glyma.03G011800	3	1176236	1.14078e-11
Gm03.1175564	Glyma.03G011800	3	1175564	1.94741e-09
Gm03.1167021	Glyma.03G011800	3	1167021	4.58143e-11
Gm03.1196052	Glyma.03G011900	3	1196052	1.25257e-12
Gm03.1204279	Glyma.03G011900-Glyma.03G012000	3	1204279	5.47326e-11
Gm03.1218085	Glyma.03G012000	3	1218085	3.89985e-09
Gm03.1223234	Glyma.03G012100	3	1223234	8.72691e-09
Gm03.1245460	Glyma.03G012400	3	1245460	2.78095e-11
Gm03.1275499	Glyma.03G012500	3	1275499	3.02846e-10
Gm03.1288298	Glyma.03G012600	3	1288298	1.86082e-10
Gm03.1287677	Glyma.03G012600	3	1287677	4.86505e-09
Gm03.1297207	Glyma.03G012800	3	1297207	2.23829e-10
Gm03.1321152	Glyma.03G013000	3	1321152	2.22979e-12
Gm03.1354021	Glyma.03G013300	3	1354021	3.56509e-09
Gm03.1353664	Glyma.03G013300	3	1353664	4.80113e-09
Gm03.1362307	Glyma.03G013400	3	1362307	2.51786e-09
Gm03.1368639	Glyma.03G013400	3	1368639	1.31529e-13
Gm03.1365785	Glyma.03G013400	3	1365785	9.55126e-11
Gm03.1378000	Glyma.03G013600	3	1378000	1.44478e-10
Gm03.1386641	Glyma.03G013700	3	1386641	3.65637e-12
Gm03.1400322	Glyma.03G013900	3	1400322	2.33808e-09
Gm03.1411809	Glyma.03G014000	3	1411809	2.13621e-11
Gm03.1418292	Glyma.03G014100	3	1418292	2.90739e-09
Gm03.1422564	Glyma.03G014100	3	1422564	8.79884e-11
Gm03.1438072	Glyma.03G014300	3	1438072	5.94055e-09
Gm03.1453400	Glyma.03G014500	3	1453400	2.823e-13
Gm03.1448358	Glyma.03G014500	3	1448358	1.27055e-11
Gm03.1463842	Glyma.03G014600	3	1463842	4.5242e-21
Gm03.1517113	Glyma.03G015100	3	1517113	5.48984e-12
Gm03.1522745	Glyma.03G015200	3	1522745	1.98816e-16
Gm03.1543824	Glyma.03G015500	3	1543824	6.19068e-09
Gm03.1577697	Glyma.03G016000	3	1577697	1.88902e-15
Gm03.1601147	Glyma.03G016400	3	1601147	1.8035e-12
Gm03.1621090	Glyma.03G016500-Glyma.03G016600	3	1621090	5.70462e-09
Gm03.1678263	Glyma.03G016600-Glyma.03G016700	3	1678263	1.21531e-13
Gm03.1691472	Glyma.03G016700	3	1691472	4.26684e-14
Gm03.1722483	Glyma.03G017000	3	1722483	1.85993e-11
Gm03.1746797	Glyma.03G017300	3	1746797	1.74599e-11
Gm03.1770541	Glyma.03G017600	3	1770541	8.28339e-10
Gm03.1843362	Glyma.03G018400	3	1843362	9.98784e-10
Gm03.1853422	Glyma.03G018500	3	1853422	2.07063e-11
Gm03.1862277	Glyma.03G018700	3	1862277	2.92704e-14
Gm03.1873890	Glyma.03G018800	3	1873890	1.20194e-09
Gm03.1877540	Glyma.03G018800	3	1877540	2.13087e-10
Gm03.1976590	Glyma.03G019300	3	1976590	1.48979e-14
Gm03.1985706	Glyma.03G019400	3	1985706	4.66752e-12
Gm03.1993361	Glyma.03G019400-Glyma.03G019500	3	1993361	6.63617e-13
Gm03.1997044	Glyma.03G019500	3	1997044	2.53747e-12
Gm03.2037931	Glyma.03G019800	3	2037931	2.59005e-09
Gm03.2047801	Glyma.03G019800	3	2047801	1.51022e-10
Gm03.2061229	Glyma.03G020100	3	2061229	2.71835e-10
Gm03.2111754	Glyma.03G020700	3	2111754	3.5159e-10
Gm03.2143393	Glyma.03G020900	3	2143393	4.27186e-11
Gm03.2173494	Glyma.03G021200	3	2173494	6.65672e-10
Gm03.2172714	Glyma.03G021200	3	2172714	2.5197e-10
Gm03.2199466	Glyma.03G021300	3	2199466	2.86872e-12
Gm03.2226346	Glyma.03G021400	3	2226346	3.5848e-12
Gm03.2224522	Glyma.03G021400	3	2224522	4.57061e-23
Gm03.2238195	Glyma.03G021400	3	2238195	2.86165e-10
Gm03.2211501	Glyma.03G021400	3	2211501	8.96481e-10
Gm03.2222889	Glyma.03G021400	3	2222889	1.1043e-16
Gm03.2229276	Glyma.03G021400	3	2229276	5.2672e-25
Gm03.2235633	Glyma.03G021400	3	2235633	7.01129e-15
Gm03.2219940	Glyma.03G021400	3	2219940	5.89789e-13
Gm03.2223573	Glyma.03G021400	3	2223573	4.14179e-13
Gm03.2247487	Glyma.03G021600	3	2247487	4.64801e-09
Gm03.2314815	Glyma.03G022100-Glyma.03G022200	3	2314815	2.0353e-09
Gm03.2318810	Glyma.03G022100-Glyma.03G022200	3	2318810	3.23572e-09
Gm03.2320166	Glyma.03G022100-Glyma.03G022200	3	2320166	3.51582e-09
Gm03.2365870	Glyma.03G022700-Glyma.03G022800	3	2365870	4.57939e-09
Gm03.2368218	Glyma.03G022700-Glyma.03G022800	3	2368218	3.80367e-09
Gm03.2396548	Glyma.03G022700-Glyma.03G022800	3	2396548	5.25879e-14
Gm03.2398254	Glyma.03G022700-Glyma.03G022800	3	2398254	7.65181e-10
Gm03.2398743	Glyma.03G022700-Glyma.03G022800	3	2398743	3.72682e-12
Gm03.2402335	Glyma.03G022700-Glyma.03G022800	3	2402335	4.01965e-09
Gm03.2403008	Glyma.03G022700-Glyma.03G022800	3	2403008	2.08334e-09
Gm03.2404911	Glyma.03G022800	3	2404911	7.32733e-15
Gm03.2424567	Glyma.03G022900	3	2424567	1.83222e-10
Gm03.2443492	Glyma.03G023100	3	2443492	2.2467e-11
Gm03.2462017	Glyma.03G023400	3	2462017	8.63277e-09
Gm03.2786885	Glyma.03G025600	3	2786885	5.70298e-09
Gm03.2798439	Glyma.03G025800	3	2798439	6.15366e-09
Gm03.2967305	Glyma.03G026900-Glyma.03G027000	3	2967305	4.70814e-09
Gm03.2968395	Glyma.03G026900-Glyma.03G027000	3	2968395	4.72608e-14
Gm03.2985847	Glyma.03G027000	3	2985847	1.59268e-11
Gm03.2997071	Glyma.03G027200	3	2997071	1.38506e-12
Gm03.3002828	Glyma.03G027200	3	3002828	2.56125e-12
Gm03.3014117	Glyma.03G027400	3	3014117	4.7217e-09
Gm03.3045914	Glyma.03G027700	3	3045914	1.57051e-15
Gm03.3064663	Glyma.03G027900	3	3064663	6.67285e-10
Gm03.3063124	Glyma.03G027900	3	3063124	4.85419e-12
Gm03.3067899	Glyma.03G028000	3	3067899	2.22321e-13
Gm03.3078196	Glyma.03G028000	3	3078196	4.73518e-10
Gm03.3102556	Glyma.03G028200	3	3102556	4.56084e-11
Gm03.3118438	Glyma.03G028600	3	3118438	5.61233e-10
Gm03.3117914	Glyma.03G028600	3	3117914	1.02287e-12
Gm03.3116319	Glyma.03G028600	3	3116319	7.96541e-09
Gm03.3114852	Glyma.03G028600	3	3114852	3.74299e-11
Gm03.3116423	Glyma.03G028600	3	3116423	1.48662e-13
Gm03.3124992	Glyma.03G028700	3	3124992	3.56413e-13
Gm03.3159647	Glyma.03G028900-Glyma.03G029000	3	3159647	3.31038e-11
Gm03.3171751	Glyma.03G029000	3	3171751	1.96605e-11
Gm03.3170099	Glyma.03G029000	3	3170099	1.89989e-10
Gm03.3162481	Glyma.03G029000	3	3162481	1.90861e-12
Gm03.3172434	Glyma.03G029000-Glyma.03G029100	3	3172434	9.11682e-11
Gm03.3194887	Glyma.03G029200-Glyma.03G029300	3	3194887	7.69729e-09
Gm03.3204937	Glyma.03G029200-Glyma.03G029300	3	3204937	8.8811e-12
Gm03.3269096	Glyma.03G029600-Glyma.03G029700	3	3269096	6.10632e-10
Gm03.3269673	Glyma.03G029600-Glyma.03G029700	3	3269673	1.71224e-14
Gm03.3274979	Glyma.03G029600-Glyma.03G029700	3	3274979	3.14332e-16
Gm03.3290100	Glyma.03G029700	3	3290100	1.63875e-14
Gm03.3300998	Glyma.03G029800	3	3300998	1.97902e-10
Gm03.3299906	Glyma.03G029800	3	3299906	8.2669e-15
Gm03.3305483	Glyma.03G029800	3	3305483	1.3558e-09
Gm03.3313016	Glyma.03G029800-Glyma.03G029900	3	3313016	5.05723e-12
Gm03.3320805	Glyma.03G029800-Glyma.03G029900	3	3320805	6.85201e-19
Gm03.3324135	Glyma.03G029900	3	3324135	1.09255e-10
Gm03.3332746	Glyma.03G029900	3	3332746	3.5451e-15
Gm03.3323894	Glyma.03G029900	3	3323894	7.89791e-09
Gm03.3349861	Glyma.03G030100	3	3349861	7.03007e-09
Gm03.3407158	Glyma.03G030500	3	3407158	6.95906e-09
Gm03.3403179	Glyma.03G030500	3	3403179	6.64074e-14
Gm03.3404359	Glyma.03G030500	3	3404359	1.70769e-09
Gm03.3424402	Glyma.03G030600	3	3424402	9.21106e-09
Gm03.3474619	Glyma.03G030900-Glyma.03G031000	3	3474619	1.49828e-15
Gm03.3488010	Glyma.03G031100	3	3488010	5.75558e-10
Gm03.3487527	Glyma.03G031100	3	3487527	4.89618e-10
Gm03.3493919	Glyma.03G031100-Glyma.03G031200	3	3493919	1.14388e-09
Gm03.3497644	Glyma.03G031100-Glyma.03G031200	3	3497644	3.39243e-10
Gm03.3508180	Glyma.03G031200	3	3508180	2.87552e-10
Gm03.3503677	Glyma.03G031200	3	3503677	2.10498e-10
Gm03.3505140	Glyma.03G031200	3	3505140	1.20643e-13
Gm03.3500884	Glyma.03G031200	3	3500884	3.15227e-11
Gm03.3524025	Glyma.03G031400	3	3524025	6.90018e-16
Gm03.3532968	Glyma.03G031400-Glyma.03G031500	3	3532968	9.22231e-10
Gm03.3538408	Glyma.03G031500	3	3538408	2.71989e-13
Gm03.3536166	Glyma.03G031500	3	3536166	2.64703e-10
Gm03.3577584	Glyma.03G031700	3	3577584	8.2496e-09
Gm03.3577578	Glyma.03G031700	3	3577578	9.62598e-18
Gm03.3574965	Glyma.03G031700	3	3574965	2.37242e-14
Gm03.3578610	Glyma.03G031700-Glyma.03G031800	3	3578610	8.62445e-15
Gm03.3580370	Glyma.03G031700-Glyma.03G031800	3	3580370	8.26066e-15
Gm03.3611363	Glyma.03G031800-Glyma.03G031900	3	3611363	6.07002e-10
Gm03.3627592	Glyma.03G031800-Glyma.03G031900	3	3627592	1.20414e-17
Gm03.3628957	Glyma.03G031900	3	3628957	6.37533e-15
Gm03.3680753	Glyma.03G032200-Glyma.03G032300	3	3680753	1.41968e-14
Gm03.3685160	Glyma.03G032200-Glyma.03G032300	3	3685160	1.01673e-12
Gm03.3685168	Glyma.03G032200-Glyma.03G032300	3	3685168	1.58152e-10
Gm03.3826516	Glyma.03G032900	3	3826516	4.58389e-11
Gm03.3875848	Glyma.03G033500-Glyma.03G033600	3	3875848	1.17396e-09
Gm03.3908327	Glyma.03G033700	3	3908327	2.95722e-09
Gm03.3932938	Glyma.03G033800	3	3932938	1.32763e-19
Gm03.3978403	Glyma.03G034000	3	3978403	3.42245e-12
Gm03.3983107	Glyma.03G034100	3	3983107	4.41546e-11
Gm03.3988923	Glyma.03G034200	3	3988923	8.78532e-10
Gm03.4278452	Glyma.03G035200	3	4278452	9.45955e-10
Gm03.4345791	Glyma.03G036000	3	4345791	3.83642e-11
Gm03.4342140	Glyma.03G036000	3	4342140	9.93028e-11
Gm03.4347091	Glyma.03G036000-Glyma.03G036200	3	4347091	3.17038e-11
Gm03.4353805	Glyma.03G036000-Glyma.03G036200	3	4353805	2.87375e-11
Gm03.4356513	Glyma.03G036200	3	4356513	7.59234e-11
Gm03.4376426	Glyma.03G036300	3	4376426	1.1697e-15
Gm03.4374917	Glyma.03G036300	3	4374917	3.59029e-13
Gm03.4381099	Glyma.03G036300	3	4381099	8.79112e-13
Gm03.4379159	Glyma.03G036300	3	4379159	3.24256e-14
Gm03.4384011	Glyma.03G036300-Glyma.03G036400	3	4384011	6.24559e-16
Gm03.4385176	Glyma.03G036300-Glyma.03G036400	3	4385176	2.21291e-13
Gm03.4385915	Glyma.03G036300-Glyma.03G036400	3	4385915	1.3972e-15
Gm03.4386714	Glyma.03G036300-Glyma.03G036400	3	4386714	1.12756e-13
Gm03.4387881	Glyma.03G036300-Glyma.03G036400	3	4387881	1.72741e-15
Gm03.5067654	Glyma.03G040500	3	5067654	2.23899e-09
Gm03.5072664	Glyma.03G040500-Glyma.03G040600	3	5072664	2.64563e-09
Gm03.5072690	Glyma.03G040500-Glyma.03G040600	3	5072690	3.39778e-13
Gm03.5075878	Glyma.03G040500-Glyma.03G040600	3	5075878	1.43402e-12
Gm03.5078873	Glyma.03G040500-Glyma.03G040600	3	5078873	1.26228e-12
Gm03.5080924	Glyma.03G040500-Glyma.03G040600	3	5080924	1.43353e-12
Gm03.5082154	Glyma.03G040500-Glyma.03G040600	3	5082154	7.8193e-12
Gm03.5083520	Glyma.03G040500-Glyma.03G040600	3	5083520	5.25966e-15
Gm03.5084942	Glyma.03G040500-Glyma.03G040600	3	5084942	4.57299e-12
Gm03.5085977	Glyma.03G040500-Glyma.03G040600	3	5085977	5.46897e-12
Gm03.5087179	Glyma.03G040500-Glyma.03G040600	3	5087179	2.20753e-12
Gm03.5088479	Glyma.03G040500-Glyma.03G040600	3	5088479	7.88726e-13
Gm03.5122796	Glyma.03G040600	3	5122796	8.08795e-10
Gm03.5120140	Glyma.03G040600	3	5120140	1.68884e-11
Gm03.5130827	Glyma.03G040700-Glyma.03G040800	3	5130827	2.31783e-09
Gm03.5133898	Glyma.03G040700-Glyma.03G040800	3	5133898	3.55547e-11
Gm03.5139077	Glyma.03G040700-Glyma.03G040800	3	5139077	1.09912e-10
Gm03.5141186	Glyma.03G040700-Glyma.03G040800	3	5141186	6.31942e-11
Gm03.5179665	Glyma.03G041000	3	5179665	8.20376e-09
Gm03.5197513	Glyma.03G041100	3	5197513	1.05622e-11
Gm03.5208417	Glyma.03G041200	3	5208417	9.22321e-09
Gm03.5207630	Glyma.03G041200	3	5207630	1.64309e-13
Gm03.5213378	Glyma.03G041200	3	5213378	3.81065e-09
Gm03.5247567	Glyma.03G041500	3	5247567	1.05922e-16
Gm03.5256340	Glyma.03G041500	3	5256340	2.98808e-13
Gm03.5253847	Glyma.03G041500	3	5253847	2.13799e-16
Gm03.5250606	Glyma.03G041500	3	5250606	1.59863e-12
Gm03.5254919	Glyma.03G041500	3	5254919	1.77224e-15
Gm03.5257446	Glyma.03G041500-Glyma.03G041600	3	5257446	1.85027e-13
Gm03.5258321	Glyma.03G041500-Glyma.03G041600	3	5258321	2.22986e-16
Gm03.5259082	Glyma.03G041500-Glyma.03G041600	3	5259082	2.228e-14
Gm03.5259648	Glyma.03G041500-Glyma.03G041600	3	5259648	3.39739e-12
Gm03.5262253	Glyma.03G041500-Glyma.03G041600	3	5262253	5.54153e-24
Gm03.5262408	Glyma.03G041500-Glyma.03G041600	3	5262408	1.6824e-15
Gm03.5268907	Glyma.03G041500-Glyma.03G041600	3	5268907	5.20805e-25
Gm03.5269341	Glyma.03G041500-Glyma.03G041600	3	5269341	1.57382e-13
Gm03.5269658	Glyma.03G041500-Glyma.03G041600	3	5269658	9.72103e-23
Gm03.5270044	Glyma.03G041500-Glyma.03G041600	3	5270044	2.12829e-14
Gm03.5275875	Glyma.03G041500-Glyma.03G041600	3	5275875	5.85789e-09
Gm03.5305168	Glyma.03G041800	3	5305168	3.07386e-11
Gm03.5365155	Glyma.03G042500	3	5365155	1.35667e-12
Gm03.5362876	Glyma.03G042500	3	5362876	2.91455e-16
Gm03.5367147	Glyma.03G042500	3	5367147	1.67321e-09
Gm03.5384427	Glyma.03G042500-Glyma.03G042600	3	5384427	9.10314e-10
Gm03.5392405	Glyma.03G042600	3	5392405	4.26514e-09
Gm03.5389967	Glyma.03G042600	3	5389967	6.77452e-10
Gm03.5603223	Glyma.03G044200-Glyma.03G044300	3	5603223	4.80758e-09
Gm03.5604737	Glyma.03G044200-Glyma.03G044300	3	5604737	9.91692e-09
Gm03.5605659	Glyma.03G044200-Glyma.03G044300	3	5605659	1.75172e-10
Gm03.5605982	Glyma.03G044200-Glyma.03G044300	3	5605982	2.11119e-16
Gm03.5606468	Glyma.03G044200-Glyma.03G044300	3	5606468	2.73829e-14
Gm03.5624886	Glyma.03G044300	3	5624886	3.8494e-10
Gm03.5633603	Glyma.03G044300-Glyma.03G044400	3	5633603	8.15613e-11
Gm03.5701476	Glyma.03G044900	3	5701476	8.56948e-09
Gm03.5759016	Glyma.03G045400	3	5759016	8.76079e-11
Gm03.5788455	Glyma.03G045500-Glyma.03G045600	3	5788455	4.83341e-10
Gm03.5817851	Glyma.03G045700	3	5817851	2.03725e-11
Gm03.5821216	Glyma.03G045700	3	5821216	3.4284e-13
Gm03.5834145	Glyma.03G045700-Glyma.03G045800	3	5834145	9.71122e-09
Gm03.5897407	Glyma.03G046200	3	5897407	2.53012e-10
Gm03.5931716	Glyma.03G046400	3	5931716	8.31215e-11
Gm03.5999292	Glyma.03G047300	3	5999292	6.4857e-11
Gm03.6002918	Glyma.03G047400	3	6002918	1.56545e-09
Gm03.6026879	Glyma.03G047500	3	6026879	3.05533e-10
Gm03.6248462	Glyma.03G048500	3	6248462	5.08879e-10
Gm03.6261753	Glyma.03G048500	3	6261753	8.62229e-10
Gm03.6252813	Glyma.03G048500	3	6252813	5.1116e-21
Gm03.6378959	Glyma.03G049300	3	6378959	7.69078e-14
Gm03.6378247	Glyma.03G049300	3	6378247	6.09122e-13
Gm03.6378055	Glyma.03G049300	3	6378055	3.35348e-12
Gm03.6395142	Glyma.03G049400	3	6395142	2.6465e-11
Gm03.6391903	Glyma.03G049400	3	6391903	2.88162e-14
Gm03.6398446	Glyma.03G049500	3	6398446	5.18933e-09
Gm03.6403441	Glyma.03G049500	3	6403441	5.25676e-09
Gm03.6394527	Glyma.03G049500	3	6394527	5.66583e-15
Gm03.6407519	Glyma.03G049500-Glyma.03G049600	3	6407519	1.75008e-10
Gm03.6408931	Glyma.03G049500-Glyma.03G049600	3	6408931	1.6082e-12
Gm03.6443330	Glyma.03G049500-Glyma.03G049600	3	6443330	4.13118e-10
Gm03.6445465	Glyma.03G049500-Glyma.03G049600	3	6445465	6.17068e-09
Gm03.6446611	Glyma.03G049500-Glyma.03G049600	3	6446611	1.11133e-09
Gm03.6451586	Glyma.03G049500-Glyma.03G049600	3	6451586	4.8205e-09
Gm03.6455700	Glyma.03G049500-Glyma.03G049600	3	6455700	7.06081e-09
Gm03.6457313	Glyma.03G049500-Glyma.03G049600	3	6457313	6.99948e-11
Gm03.6458163	Glyma.03G049500-Glyma.03G049600	3	6458163	8.52435e-10
Gm03.6458780	Glyma.03G049500-Glyma.03G049600	3	6458780	6.30946e-10
Gm03.6469385	Glyma.03G049500-Glyma.03G049600	3	6469385	1.27156e-09
Gm03.6472957	Glyma.03G049600	3	6472957	8.66704e-09
Gm03.6482024	Glyma.03G049600	3	6482024	2.1866e-11
Gm03.6478086	Glyma.03G049600	3	6478086	3.31109e-11
Gm03.6483170	Glyma.03G049600	3	6483170	2.44483e-11
Gm03.6484871	Glyma.03G049600	3	6484871	1.59268e-11
Gm03.6475408	Glyma.03G049600	3	6475408	6.34302e-11
Gm03.6489518	Glyma.03G049700	3	6489518	1.32738e-10
Gm03.6489311	Glyma.03G049700	3	6489311	9.28587e-11
Gm03.6489386	Glyma.03G049700	3	6489386	4.88041e-11
Gm03.6495817	Glyma.03G049800	3	6495817	1.09962e-14
Gm03.6498682	Glyma.03G049800	3	6498682	1.68209e-14
Gm03.6496940	Glyma.03G049800	3	6496940	1.18522e-09
Gm03.6496915	Glyma.03G049800	3	6496915	2.16917e-17
Gm03.6499734	Glyma.03G049800-Glyma.03G049900	3	6499734	6.57463e-17
Gm03.6501275	Glyma.03G049800-Glyma.03G049900	3	6501275	5.99749e-14
Gm03.6507320	Glyma.03G049800-Glyma.03G049900	3	6507320	1.78365e-14
Gm03.6507984	Glyma.03G049800-Glyma.03G049900	3	6507984	8.63516e-12
Gm03.6509121	Glyma.03G049800-Glyma.03G049900	3	6509121	1.77812e-14
Gm03.6511897	Glyma.03G049900	3	6511897	8.03067e-13
Gm03.6520406	Glyma.03G049900	3	6520406	1.89563e-13
Gm03.6530419	Glyma.03G050000	3	6530419	2.94877e-11
Gm03.6528784	Glyma.03G050000	3	6528784	5.78476e-16
Gm03.6529984	Glyma.03G050000	3	6529984	3.53866e-09
Gm03.6530740	Glyma.03G050000	3	6530740	4.31201e-15
Gm03.6531752	Glyma.03G050100	3	6531752	3.30227e-17
Gm03.6532249	Glyma.03G050100	3	6532249	2.10661e-11
Gm03.6541044	Glyma.03G050100	3	6541044	3.02761e-17
Gm03.6539239	Glyma.03G050100	3	6539239	1.63248e-09
Gm03.6531660	Glyma.03G050100	3	6531660	1.07081e-12
Gm03.6542816	Glyma.03G050100	3	6542816	2.45031e-16
Gm03.6534680	Glyma.03G050100	3	6534680	2.74374e-15
Gm03.6538909	Glyma.03G050100	3	6538909	8.41748e-11
Gm03.6546692	Glyma.03G050100-Glyma.03G050200	3	6546692	6.46649e-13
Gm03.6547235	Glyma.03G050100-Glyma.03G050200	3	6547235	2.08079e-21
Gm03.6548526	Glyma.03G050100-Glyma.03G050200	3	6548526	4.75093e-15
Gm03.6556925	Glyma.03G050200	3	6556925	1.46312e-13
Gm03.6549986	Glyma.03G050200	3	6549986	1.18714e-17
Gm03.6553865	Glyma.03G050200	3	6553865	1.1502e-12
Gm03.6550593	Glyma.03G050200	3	6550593	4.98659e-15
Gm03.6567163	Glyma.03G050300	3	6567163	8.50012e-23
Gm03.6555308	Glyma.03G050300	3	6555308	7.23395e-16
Gm03.6563161	Glyma.03G050300	3	6563161	6.37212e-11
Gm03.6568120	Glyma.03G050400	3	6568120	1.70903e-10
Gm03.6570066	Glyma.03G050400	3	6570066	2.35781e-10
Gm03.6561961	Glyma.03G050400	3	6561961	4.4381e-19
Gm03.6571441	Glyma.03G050400	3	6571441	9.7414e-12
Gm03.6573042	Glyma.03G050400	3	6573042	6.08599e-10
Gm03.6572049	Glyma.03G050400	3	6572049	4.86789e-11
Gm03.6564489	Glyma.03G050400	3	6564489	6.429e-09
Gm03.6580451	Glyma.03G050400-Glyma.03G050500	3	6580451	1.61228e-14
Gm03.6580757	Glyma.03G050400-Glyma.03G050500	3	6580757	1.63706e-10
Gm03.6582109	Glyma.03G050400-Glyma.03G050500	3	6582109	2.33443e-11
Gm03.6582247	Glyma.03G050400-Glyma.03G050500	3	6582247	8.77653e-10
Gm03.6583225	Glyma.03G050400-Glyma.03G050500	3	6583225	5.33586e-18
Gm03.6583473	Glyma.03G050400-Glyma.03G050500	3	6583473	5.62793e-11
Gm03.6585467	Glyma.03G050500	3	6585467	1.50408e-10
Gm03.6589469	Glyma.03G050500	3	6589469	2.46954e-16
Gm03.6586757	Glyma.03G050500	3	6586757	3.83449e-10
Gm03.6584611	Glyma.03G050500	3	6584611	2.42551e-10
Gm03.6584739	Glyma.03G050500	3	6584739	1.5466e-10
Gm03.6587558	Glyma.03G050500	3	6587558	6.1677e-10
Gm03.6586929	Glyma.03G050500	3	6586929	2.37437e-11
Gm03.6604829	Glyma.03G050600	3	6604829	4.93055e-12
Gm03.6610829	Glyma.03G050600-Glyma.03G050700	3	6610829	5.48395e-15
Gm03.6614906	Glyma.03G050700	3	6614906	4.16982e-15
Gm03.6617068	Glyma.03G050700	3	6617068	6.54986e-16
Gm03.6613667	Glyma.03G050700	3	6613667	5.05392e-16
Gm03.6620553	Glyma.03G050800	3	6620553	4.26626e-15
Gm03.6624360	Glyma.03G050800	3	6624360	6.27383e-11
Gm03.6620492	Glyma.03G050800	3	6620492	5.79616e-11
Gm03.6632725	Glyma.03G050900	3	6632725	1.17633e-10
Gm03.6670924	Glyma.03G051000-Glyma.03G051100	3	6670924	2.35329e-12
Gm03.6686620	Glyma.03G051100	3	6686620	2.26986e-16
Gm03.6686420	Glyma.03G051100	3	6686420	4.19274e-09
Gm03.6701190	Glyma.03G051300	3	6701190	4.60853e-11
Gm03.6826227	Glyma.03G051700-Glyma.03G051800	3	6826227	5.56586e-09
Gm03.6987919	Glyma.03G052800	3	6987919	9.78361e-09
Gm03.6980942	Glyma.03G052800	3	6980942	9.38611e-09
Gm03.7630837	Glyma.03G055500-Glyma.03G055600	3	7630837	6.00486e-09
Gm03.17689322	Glyma.03G073100-Glyma.03G073200	3	17689322	5.29966e-09
Gm03.17944671	Glyma.03G073700-Glyma.03G073800	3	17944671	1.37692e-10
Gm03.18000127	Glyma.03G073700-Glyma.03G073800	3	18000127	6.00776e-10
Gm03.18328894	Glyma.03G073900-Glyma.03G074000	3	18328894	6.84572e-09
Gm03.18542005	Glyma.03G074500-Glyma.03G074600	3	18542005	1.3431e-09
Gm03.18664404	Glyma.03G075200-Glyma.03G075300	3	18664404	1.99069e-09
Gm03.19149231	Glyma.03G077100-Glyma.03G077200	3	19149231	4.61645e-09
Gm03.19170202	Glyma.03G077200	3	19170202	1.43806e-09
Gm03.19209373	Glyma.03G077500-Glyma.03G077600	3	19209373	6.6921e-09
Gm03.19229211	Glyma.03G077600-Glyma.03G077700	3	19229211	8.17513e-09
Gm03.19234910	Glyma.03G077600-Glyma.03G077700	3	19234910	3.50056e-09
Gm03.19267151	Glyma.03G077700-Glyma.03G077800	3	19267151	5.22619e-09
Gm03.22445642	Glyma.03G081900-Glyma.03G082100	3	22445642	1.05587e-11
Gm03.24490507	Glyma.03G084900-Glyma.03G085000	3	24490507	3.99737e-11
Gm03.25455823	Glyma.03G086000-Glyma.03G086100	3	25455823	8.13046e-09
Gm03.25381048	Glyma.03G086000-Glyma.03G086100	3	25381048	5.83059e-09
Gm03.25391950	Glyma.03G086000-Glyma.03G086100	3	25391950	7.46266e-09
Gm03.25535428	Glyma.03G086300-Glyma.03G086400	3	25535428	9.31834e-09
Gm03.25553502	Glyma.03G086400	3	25553502	4.22147e-09
Gm03.25572670	Glyma.03G086600-Glyma.03G086700	3	25572670	6.583e-09
Gm03.25587987	Glyma.03G086600-Glyma.03G086700	3	25587987	7.44783e-09
Gm03.25615887	Glyma.03G086600-Glyma.03G086700	3	25615887	8.17822e-09
Gm03.25626950	Glyma.03G086600-Glyma.03G086700	3	25626950	5.87747e-09
Gm03.25657334	Glyma.03G086700	3	25657334	6.8295e-09
Gm03.25690737	Glyma.03G086800-Glyma.03G086900	3	25690737	9.77082e-10
Gm03.25695318	Glyma.03G086800-Glyma.03G086900	3	25695318	1.37718e-09
Gm03.25697811	Glyma.03G086800-Glyma.03G086900	3	25697811	1.58936e-11
Gm03.25713001	Glyma.03G086800-Glyma.03G086900	3	25713001	8.14199e-09
Gm03.25746234	Glyma.03G086800-Glyma.03G086900	3	25746234	3.9777e-10
Gm03.25759950	Glyma.03G086800-Glyma.03G086900	3	25759950	1.5656e-10
Gm03.25773446	Glyma.03G086800-Glyma.03G086900	3	25773446	6.45634e-10
Gm03.25775329	Glyma.03G086800-Glyma.03G086900	3	25775329	8.86886e-11
Gm03.25797287	Glyma.03G086800-Glyma.03G086900	3	25797287	2.79845e-10
Gm03.25805425	Glyma.03G086800-Glyma.03G086900	3	25805425	3.92164e-10
Gm03.25810287	Glyma.03G086800-Glyma.03G086900	3	25810287	4.95199e-11
Gm03.25812417	Glyma.03G086800-Glyma.03G086900	3	25812417	2.28194e-11
Gm03.25823366	Glyma.03G086800-Glyma.03G086900	3	25823366	1.31452e-09
Gm03.25826355	Glyma.03G086800-Glyma.03G086900	3	25826355	1.22368e-10
Gm03.25828763	Glyma.03G086800-Glyma.03G086900	3	25828763	5.17743e-09
Gm03.25831067	Glyma.03G086800-Glyma.03G086900	3	25831067	3.7035e-10
Gm03.25835021	Glyma.03G086800-Glyma.03G086900	3	25835021	4.58291e-11
Gm03.25839374	Glyma.03G086900	3	25839374	9.8812e-11
Gm03.25843724	Glyma.03G086900	3	25843724	2.67832e-10
Gm03.25857772	Glyma.03G086900-Glyma.03G087000	3	25857772	5.97757e-11
Gm03.25863185	Glyma.03G086900-Glyma.03G087000	3	25863185	2.66153e-10
Gm03.25884555	Glyma.03G086900-Glyma.03G087000	3	25884555	8.87125e-09
Gm03.25900583	Glyma.03G087100-Glyma.03G087200	3	25900583	1.70476e-10
Gm03.25905722	Glyma.03G087100-Glyma.03G087200	3	25905722	1.60194e-10
Gm03.25907815	Glyma.03G087100-Glyma.03G087200	3	25907815	6.63435e-11
Gm03.25911346	Glyma.03G087100-Glyma.03G087200	3	25911346	2.70829e-10
Gm03.25918426	Glyma.03G087200	3	25918426	1.44947e-10
Gm03.25948594	Glyma.03G087300	3	25948594	1.2362e-10
Gm03.25953915	Glyma.03G087300	3	25953915	4.91292e-11
Gm03.25964945	Glyma.03G087400	3	25964945	4.45477e-10
Gm03.25993467	Glyma.03G087600	3	25993467	1.96021e-10
Gm03.25992429	Glyma.03G087600	3	25992429	7.922e-11
Gm03.26000853	Glyma.03G087700	3	26000853	2.29171e-10
Gm03.25995908	Glyma.03G087700	3	25995908	5.75209e-10
Gm03.26019144	Glyma.03G087800	3	26019144	1.85099e-09
Gm03.26016236	Glyma.03G087800	3	26016236	1.01141e-10
Gm03.26024594	Glyma.03G087800-Glyma.03G087900	3	26024594	1.03356e-09
Gm03.26026103	Glyma.03G087800-Glyma.03G087900	3	26026103	8.07254e-10
Gm03.26030689	Glyma.03G087800-Glyma.03G087900	3	26030689	1.66979e-10
Gm03.26040860	Glyma.03G087800-Glyma.03G087900	3	26040860	1.08727e-10
Gm03.26048080	Glyma.03G087800-Glyma.03G087900	3	26048080	1.56723e-10
Gm03.26049913	Glyma.03G087800-Glyma.03G087900	3	26049913	1.43051e-10
Gm03.26051845	Glyma.03G087800-Glyma.03G087900	3	26051845	5.82342e-11
Gm03.26052874	Glyma.03G087900	3	26052874	5.9268e-11
Gm03.26063752	Glyma.03G087900-Glyma.03G088000	3	26063752	3.00089e-09
Gm03.26065153	Glyma.03G087900-Glyma.03G088000	3	26065153	4.68741e-09
Gm03.26086677	Glyma.03G087900-Glyma.03G088000	3	26086677	9.10132e-10
Gm03.26089858	Glyma.03G087900-Glyma.03G088000	3	26089858	2.58047e-10
Gm03.26096774	Glyma.03G087900-Glyma.03G088000	3	26096774	1.89441e-09
Gm03.26101312	Glyma.03G087900-Glyma.03G088000	3	26101312	3.18626e-09
Gm03.26106071	Glyma.03G088000	3	26106071	1.88291e-09
Gm03.29584786	Glyma.03G102900	3	29584786	4.78093e-09
Gm03.29588365	Glyma.03G102900-Glyma.03G103000	3	29588365	6.72011e-10
Gm03.29599508	Glyma.03G102900-Glyma.03G103000	3	29599508	4.34335e-09
Gm03.29633687	Glyma.03G103000-Glyma.03G103100	3	29633687	3.11842e-09
Gm03.29683348	Glyma.03G103200	3	29683348	7.08698e-09
Gm03.29705098	Glyma.03G103200-Glyma.03G103300	3	29705098	4.76034e-09
Gm03.29705698	Glyma.03G103200-Glyma.03G103300	3	29705698	1.42179e-09
Gm03.29724844	Glyma.03G103300-Glyma.03G103400	3	29724844	4.23759e-11
Gm03.29733273	Glyma.03G103300-Glyma.03G103400	3	29733273	5.84828e-14
Gm03.29734804	Glyma.03G103300-Glyma.03G103400	3	29734804	6.62693e-09
Gm03.29745415	Glyma.03G103400	3	29745415	8.34829e-11
Gm03.29786220	Glyma.03G103700	3	29786220	9.24344e-14
Gm03.29948925	Glyma.03G104700-Glyma.03G104800	3	29948925	4.70333e-12
Gm03.30203513	Glyma.03G105500	3	30203513	5.23857e-13
Gm03.30229554	Glyma.03G105500-Glyma.03G105600	3	30229554	1.30504e-09
Gm03.30271556	Glyma.03G105600	3	30271556	6.30827e-12
Gm03.30276931	Glyma.03G105600	3	30276931	1.32302e-09
Gm03.30294583	Glyma.03G105600-Glyma.03G105700	3	30294583	6.51143e-09
Gm03.30312564	Glyma.03G105600-Glyma.03G105700	3	30312564	4.35756e-09
Gm03.30320134	Glyma.03G105600-Glyma.03G105700	3	30320134	6.83404e-09
Gm03.30327277	Glyma.03G105600-Glyma.03G105700	3	30327277	5.43351e-09
Gm03.30366041	Glyma.03G105700	3	30366041	4.84133e-09
Gm03.30390085	Glyma.03G105800-Glyma.03G105900	3	30390085	6.04389e-09
Gm03.30406189	Glyma.03G106000	3	30406189	2.8079e-11
Gm03.30426912	Glyma.03G106200-Glyma.03G106300	3	30426912	1.85645e-09
Gm03.30441844	Glyma.03G106200-Glyma.03G106300	3	30441844	4.83762e-09
Gm03.30452109	Glyma.03G106200-Glyma.03G106300	3	30452109	5.13697e-09
Gm03.30463346	Glyma.03G106300	3	30463346	6.72779e-09
Gm03.30497068	Glyma.03G106500	3	30497068	2.53186e-11
Gm03.30483019	Glyma.03G106500	3	30483019	7.60222e-12
Gm03.30507984	Glyma.03G106500-Glyma.03G106600	3	30507984	5.24521e-09
Gm03.30527873	Glyma.03G106500-Glyma.03G106600	3	30527873	7.01275e-09
Gm03.30534087	Glyma.03G106500-Glyma.03G106600	3	30534087	7.62118e-09
Gm03.30543961	Glyma.03G106500-Glyma.03G106600	3	30543961	7.29697e-09
Gm03.30552345	Glyma.03G106500-Glyma.03G106600	3	30552345	6.69083e-09
Gm03.30558529	Glyma.03G106500-Glyma.03G106600	3	30558529	6.5705e-09
Gm03.30562682	Glyma.03G106500-Glyma.03G106600	3	30562682	1.11824e-10
Gm03.30563796	Glyma.03G106500-Glyma.03G106600	3	30563796	6.05023e-09
Gm03.30567572	Glyma.03G106500-Glyma.03G106600	3	30567572	7.35528e-09
Gm03.30573978	Glyma.03G106500-Glyma.03G106600	3	30573978	8.41322e-09
Gm03.30582820	Glyma.03G106600	3	30582820	4.05659e-09
Gm03.30594698	Glyma.03G106600-Glyma.03G106700	3	30594698	8.70718e-09
Gm03.30607717	Glyma.03G106600-Glyma.03G106700	3	30607717	3.34855e-09
Gm03.30616909	Glyma.03G106700	3	30616909	6.65533e-09
Gm03.30611729	Glyma.03G106700	3	30611729	3.18379e-09
Gm03.30620464	Glyma.03G106800	3	30620464	5.73627e-09
Gm03.30650467	Glyma.03G107000	3	30650467	4.29642e-09
Gm03.30658410	Glyma.03G107000	3	30658410	2.14554e-11
Gm03.30662742	Glyma.03G107000-Glyma.03G107100	3	30662742	3.99504e-12
Gm03.30667374	Glyma.03G107000-Glyma.03G107100	3	30667374	6.17185e-09
Gm03.30691931	Glyma.03G107200	3	30691931	8.23326e-09
Gm03.30779056	Glyma.03G107500	3	30779056	6.41022e-11
Gm03.30896563	Glyma.03G108400	3	30896563	7.55552e-10
Gm03.30986970	Glyma.03G109000-Glyma.03G109100	3	30986970	2.21639e-10
Gm03.30998393	Glyma.03G109100	3	30998393	7.01554e-10
Gm03.31047056	Glyma.03G109100-Glyma.03G109200	3	31047056	6.53301e-10
Gm03.31084916	Glyma.03G109200-Glyma.03G109300	3	31084916	8.38725e-11
Gm03.31594086	Glyma.03G111200-Glyma.03G111300	3	31594086	8.16818e-09
Gm03.34167319	Glyma.03G127600	3	34167319	8.33858e-11
Gm03.34365266	Glyma.03G128700	3	34365266	4.38311e-12
Gm03.34367430	Glyma.03G128700	3	34367430	5.48866e-10
Gm03.34387187	Glyma.03G128900	3	34387187	2.22446e-12
Gm03.34390648	Glyma.03G129100	3	34390648	2.38731e-12
Gm03.34392892	Glyma.03G129100	3	34392892	2.33748e-11
Gm03.34448161	Glyma.03G129700	3	34448161	2.27141e-09
Gm03.34463460	Glyma.03G130000	3	34463460	8.28082e-09
Gm03.34596589	Glyma.03G130800-Glyma.03G130900	3	34596589	1.49977e-09
Gm03.34600125	Glyma.03G130800-Glyma.03G130900	3	34600125	7.22003e-14
Gm03.34604322	Glyma.03G130800-Glyma.03G130900	3	34604322	3.67381e-13
Gm03.34605384	Glyma.03G130800-Glyma.03G130900	3	34605384	4.74193e-10
Gm03.34623710	Glyma.03G131000	3	34623710	1.05751e-11
Gm03.34638198	Glyma.03G131200	3	34638198	2.69421e-13
Gm03.34648359	Glyma.03G131300	3	34648359	3.40635e-14
Gm03.34660938	Glyma.03G131600	3	34660938	1.4522e-10
Gm03.34681756	Glyma.03G131800	3	34681756	1.34487e-10
Gm03.34703457	Glyma.03G132200	3	34703457	1.63524e-13
Gm03.34724742	Glyma.03G132300-Glyma.03G132400	3	34724742	8.90771e-16
Gm03.34737700	Glyma.03G132400	3	34737700	7.46785e-16
Gm03.34741225	Glyma.03G132500	3	34741225	1.10961e-15
Gm03.34765575	Glyma.03G132700	3	34765575	8.49328e-15
Gm03.34753719	Glyma.03G132700	3	34753719	1.92654e-15
Gm03.34794911	Glyma.03G133000	3	34794911	4.16774e-14
Gm03.34818178	Glyma.03G133200-Glyma.03G133300	3	34818178	1.72604e-13
Gm03.34860029	Glyma.03G133400	3	34860029	1.68084e-13
Gm03.34872759	Glyma.03G133500	3	34872759	3.46411e-12
Gm03.34893388	Glyma.03G133700	3	34893388	3.74808e-10
Gm03.34918352	Glyma.03G1339001	3	34918352	6.18479e-09
Gm03.34918581	Glyma.03G1339001	3	34918581	2.27888e-12
Gm03.34926609	Glyma.03G134100	3	34926609	6.75035e-11
Gm03.35230252	Glyma.03G136300	3	35230252	4.85655e-10
Gm03.35242620	Glyma.03G136400	3	35242620	7.32121e-09
Gm03.35237191	Glyma.03G136400	3	35237191	1.33368e-09
Gm03.35263551	Glyma.03G136500	3	35263551	1.19527e-09
Gm03.35270251	Glyma.03G136700	3	35270251	1.36726e-09
Gm03.35267124	Glyma.03G136700	3	35267124	2.01248e-09
Gm03.35300729	Glyma.03G137000	3	35300729	5.8406e-09
Gm03.35297907	Glyma.03G137000	3	35297907	9.43122e-10
Gm03.35339932	Glyma.03G137200	3	35339932	5.0978e-09
Gm03.35337015	Glyma.03G137200	3	35337015	7.5242e-11
Gm03.35355395	Glyma.03G137300	3	35355395	9.93414e-10
Gm03.35358084	Glyma.03G137400	3	35358084	1.17384e-09
Gm03.35362867	Glyma.03G137400	3	35362867	3.7001e-10
Gm03.35365000	Glyma.03G137400	3	35365000	1.38046e-09
Gm03.35402901	Glyma.03G137900	3	35402901	2.46633e-09
Gm03.35419062	Glyma.03G138000	3	35419062	7.42424e-13
Gm03.35415614	Glyma.03G138000	3	35415614	5.19579e-09
Gm03.35421430	Glyma.03G138000-Glyma.03G138100	3	35421430	1.03563e-11
Gm03.35463993	Glyma.03G138100	3	35463993	3.20864e-11
Gm03.35466633	Glyma.03G138100-Glyma.03G138200	3	35466633	3.81506e-09
Gm03.36448441	Glyma.03G148800	3	36448441	2.00714e-10
Gm03.37019775	Glyma.03G154900	3	37019775	1.12895e-09
Gm03.37562660	Glyma.03G160500	3	37562660	6.58514e-11
Gm03.37673291	Glyma.03G161700	3	37673291	9.43233e-12
Gm03.37680348	Glyma.03G161800	3	37680348	1.72313e-14
Gm03.37725303	Glyma.03G162500	3	37725303	1.31028e-15
Gm03.37731144	Glyma.03G162500-Glyma.03G162600	3	37731144	8.8398e-12
Gm03.37740242	Glyma.03G162600	3	37740242	2.87753e-12
Gm03.37788692	Glyma.03G163000	3	37788692	1.27384e-10
Gm03.37930409	Glyma.03G164300	3	37930409	7.76411e-10
Gm03.37980328	Glyma.03G164800	3	37980328	5.50613e-09
Gm03.37984336	Glyma.03G164900	3	37984336	8.67167e-10
Gm03.38002967	Glyma.03G165200	3	38002967	7.29715e-10
Gm03.38110745	Glyma.03G166500	3	38110745	8.30146e-14
Gm03.38132164	Glyma.03G166800	3	38132164	1.84945e-10
Gm03.38128097	Glyma.03G166800	3	38128097	7.49457e-13
Gm03.38133663	Glyma.03G166900	3	38133663	5.26687e-13
Gm03.38154078	Glyma.03G167100	3	38154078	7.07623e-09
Gm03.38165381	Glyma.03G167200	3	38165381	3.11268e-09
Gm03.38227497	Glyma.03G167900	3	38227497	1.75524e-09
Gm03.38238155	Glyma.03G168000	3	38238155	3.34067e-10
Gm03.38245625	Glyma.03G168100	3	38245625	2.17193e-14
Gm03.38283524	Glyma.03G168500	3	38283524	1.57499e-27
Gm03.38301533	Glyma.03G168600	3	38301533	1.76668e-09
Gm03.38302292	Glyma.03G168600	3	38302292	3.7548e-16
Gm03.38310796	Glyma.03G168700	3	38310796	6.73033e-12
Gm03.38311618	Glyma.03G168800	3	38311618	1.12213e-14
Gm03.38327693	Glyma.03G169000	3	38327693	4.4492e-12
Gm03.38331750	Glyma.03G169000	3	38331750	1.06615e-13
Gm03.38334267	Glyma.03G169000	3	38334267	5.02667e-10
Gm03.38332802	Glyma.03G169000	3	38332802	8.59683e-14
Gm03.38337575	Glyma.03G169100	3	38337575	1.97062e-15
Gm03.38341308	Glyma.03G169100	3	38341308	2.71335e-11
Gm03.38343019	Glyma.03G169100	3	38343019	2.67097e-12
Gm03.38352109	Glyma.03G169300	3	38352109	7.98897e-12
Gm03.38357522	Glyma.03G169400	3	38357522	6.6509e-09
Gm03.38354080	Glyma.03G169400	3	38354080	4.61327e-12
Gm03.38354172	Glyma.03G169400	3	38354172	9.68438e-12
Gm03.38390426	Glyma.03G169500	3	38390426	1.12415e-11
Gm03.38400729	Glyma.03G169500-Glyma.03G169600	3	38400729	1.7887e-12
Gm03.38404959	Glyma.03G169500-Glyma.03G169600	3	38404959	2.77755e-13
Gm03.38410056	Glyma.03G169500-Glyma.03G169600	3	38410056	7.39721e-09
Gm03.38418142	Glyma.03G169600	3	38418142	2.90439e-13
Gm03.38418065	Glyma.03G169600	3	38418065	1.168e-20
Gm03.38434397	Glyma.03G169600-Glyma.03G169700	3	38434397	5.17937e-13
Gm03.38434417	Glyma.03G169600-Glyma.03G169700	3	38434417	2.55583e-10
Gm03.38441647	Glyma.03G169700	3	38441647	1.9434e-09
Gm03.38438653	Glyma.03G169700	3	38438653	6.60197e-11
Gm03.38453063	Glyma.03G169800	3	38453063	2.74885e-12
Gm03.38475348	Glyma.03G170000	3	38475348	5.83138e-12
Gm03.38499390	Glyma.03G170100	3	38499390	1.68238e-11
Gm03.38511636	Glyma.03G170200	3	38511636	2.0518e-12
Gm03.38505788	Glyma.03G170200	3	38505788	1.32733e-15
Gm03.38524727	Glyma.03G170300	3	38524727	1.26555e-13
Gm03.38542676	Glyma.03G170500	3	38542676	1.38744e-13
Gm03.38538287	Glyma.03G170500	3	38538287	2.11179e-13
Gm03.38550839	Glyma.03G170600	3	38550839	4.45498e-13
Gm03.38554825	Glyma.03G170800	3	38554825	2.72279e-13
Gm03.38557171	Glyma.03G170800	3	38557171	4.98854e-10
Gm03.38568521	Glyma.03G171000	3	38568521	8.39417e-13
Gm03.38578636	Glyma.03G171100	3	38578636	4.49348e-10
Gm03.38577570	Glyma.03G171100	3	38577570	2.5563e-20
Gm03.38587862	Glyma.03G171300	3	38587862	4.8872e-18
Gm03.38586837	Glyma.03G171300	3	38586837	7.88919e-12
Gm03.38586447	Glyma.03G171300	3	38586447	5.65626e-18
Gm03.38580288	Glyma.03G171300	3	38580288	3.88929e-31
Gm03.38591664	Glyma.03G171400	3	38591664	9.559e-09
Gm03.38589459	Glyma.03G171400	3	38589459	3.54549e-26
Gm03.38591179	Glyma.03G171400	3	38591179	1.38628e-14
Gm03.38595430	Glyma.03G171400-Glyma.03G171500	3	38595430	6.8511e-18
Gm03.38600724	Glyma.03G171500	3	38600724	2.55416e-28
Gm03.38600912	Glyma.03G171500	3	38600912	8.14837e-18
Gm03.38604206	Glyma.03G171500	3	38604206	6.59803e-09
Gm03.38611256	Glyma.03G171600	3	38611256	2.14824e-15
Gm03.38606450	Glyma.03G171600	3	38606450	5.2742e-14
Gm03.38614549	Glyma.03G171600	3	38614549	3.77026e-14
Gm03.38628504	Glyma.03G171800	3	38628504	1.2813e-13
Gm03.38637556	Glyma.03G171900	3	38637556	8.58242e-09
Gm03.38642394	Glyma.03G172000	3	38642394	2.94197e-26
Gm03.38661897	Glyma.03G172200	3	38661897	8.35428e-16
Gm03.38662137	Glyma.03G172200	3	38662137	3.0705e-26
Gm03.38662306	Glyma.03G172200	3	38662306	1.80262e-19
Gm03.38677622	Glyma.03G172600	3	38677622	8.33189e-27
Gm03.38686093	Glyma.03G172700	3	38686093	1.51098e-11
Gm03.38682450	Glyma.03G172700	3	38682450	3.02262e-14
Gm03.38687911	Glyma.03G172800	3	38687911	2.93035e-09
Gm03.38689317	Glyma.03G172800	3	38689317	4.22227e-21
Gm03.38727079	Glyma.03G173000	3	38727079	1.97092e-12
Gm03.38735770	Glyma.03G173100	3	38735770	1.41279e-13
Gm03.38754818	Glyma.03G173400	3	38754818	3.38299e-11
Gm03.38764325	Glyma.03G173700	3	38764325	2.18179e-10
Gm03.38765934	Glyma.03G173700	3	38765934	6.75269e-18
Gm03.38768575	Glyma.03G173700	3	38768575	6.48018e-11
Gm03.38775958	Glyma.03G173800	3	38775958	2.06522e-11
Gm03.38772615	Glyma.03G173800	3	38772615	9.92097e-18
Gm03.38791661	Glyma.03G173900	3	38791661	1.68513e-09
Gm03.38815373	Glyma.03G174300	3	38815373	3.24577e-09
Gm03.38842049	Glyma.03G174700	3	38842049	1.25078e-09
Gm03.38850597	Glyma.03G174800	3	38850597	1.75288e-11
Gm03.38865191	Glyma.03G175100	3	38865191	4.94162e-09
Gm03.39046241	Glyma.03G177700	3	39046241	7.89194e-09
Gm03.39122215	Glyma.03G178800	3	39122215	6.02041e-11
Gm03.39124756	Glyma.03G178800	3	39124756	1.51929e-11
Gm03.39126656	Glyma.03G178900	3	39126656	4.85457e-10
Gm03.39137392	Glyma.03G179000	3	39137392	6.70801e-09
Gm03.39135356	Glyma.03G179000	3	39135356	4.41548e-10
Gm03.39169829	Glyma.03G179400	3	39169829	4.46478e-09
Gm03.39226969	Glyma.03G180200	3	39226969	8.73267e-09
Gm03.39232080	Glyma.03G180200	3	39232080	3.54172e-12
Gm03.39327881	Glyma.03G181300-Glyma.03G181400	3	39327881	7.46761e-09
Gm03.39405497	Glyma.03G182000	3	39405497	9.73061e-12
Gm03.39461590	Glyma.03G182700	3	39461590	2.21048e-09
Gm03.39478143	Glyma.03G182800	3	39478143	4.69026e-11
Gm03.39862107	Glyma.03G187200	3	39862107	1.43139e-18
Gm03.39890471	Glyma.03G187800	3	39890471	1.65541e-20
Gm03.39907364	Glyma.03G187900	3	39907364	7.4852e-11
Gm03.39911079	Glyma.03G187900-Glyma.03G188000	3	39911079	1.17707e-10
Gm03.39915520	Glyma.03G187900-Glyma.03G188000	3	39915520	5.11779e-10
Gm03.39933571	Glyma.03G188000	3	39933571	9.457e-11
Gm03.39946374	Glyma.03G188200	3	39946374	5.66712e-11
Gm03.39955886	Glyma.03G188500	3	39955886	1.28212e-15
Gm03.39956942	Glyma.03G188500	3	39956942	1.32794e-10
Gm03.39987074	Glyma.03G188800	3	39987074	1.79772e-09
Gm03.39995150	Glyma.03G188900	3	39995150	3.33723e-09
Gm03.40006912	Glyma.03G189100	3	40006912	2.74505e-09
Gm03.41625069	Glyma.03G209400	3	41625069	6.95364e-10
Gm03.41907282	Glyma.03G214200	3	41907282	9.60819e-10
Gm03.42034707	Glyma.03G216100	3	42034707	6.4038e-14
Gm03.42098295	Glyma.03G217000	3	42098295	1.3203e-12
Gm03.42133718	Glyma.03G217400	3	42133718	1.35137e-12
Gm03.42158398	Glyma.03G217800	3	42158398	4.95608e-12
Gm03.42228111	Glyma.03G218700	3	42228111	8.22082e-09
Gm03.42430293	Glyma.03G221100	3	42430293	9.74048e-09
Gm03.42448003	Glyma.03G221300	3	42448003	2.12935e-09
Gm03.42448281	Glyma.03G221500	3	42448281	3.7166e-09
Gm03.42478029	Glyma.03G221700	3	42478029	5.02214e-13
Gm03.42557638	Glyma.03G222700	3	42557638	1.59261e-10
Gm03.42578921	Glyma.03G223000	3	42578921	1.10964e-16
Gm03.43235117	Glyma.03G230800	3	43235117	1.11247e-16
Gm03.43306946	Glyma.03G231700	3	43306946	1.91018e-10
Gm03.43342235	Glyma.03G232200	3	43342235	8.08904e-11
Gm03.43379943	Glyma.03G232900	3	43379943	2.51476e-10
Gm03.43615933	Glyma.03G236300	3	43615933	9.78177e-09
Gm03.43731674	Glyma.03G237300	3	43731674	6.695e-14
Gm03.44213829	Glyma.03G244600	3	44213829	8.46899e-10
Gm03.44573307	Glyma.03G249500	3	44573307	5.68072e-09
Gm03.44588673	Glyma.03G249800	3	44588673	3.59413e-12
Gm03.44600461	Glyma.03G249900	3	44600461	6.0989e-12
Gm03.44838347	Glyma.03G252700	3	44838347	7.51406e-23
Gm03.44923331	Glyma.03G253800	3	44923331	3.18749e-09
Gm03.44940742	Glyma.03G254100	3	44940742	9.31816e-13
Gm03.44936984	Glyma.03G254100	3	44936984	2.3756e-09
Gm03.44945837	Glyma.03G254200	3	44945837	4.66185e-09
Gm03.44948456	Glyma.03G254200	3	44948456	8.57402e-12
Gm03.44987183	Glyma.03G254600	3	44987183	3.98578e-11
Gm03.45000769	Glyma.03G254800	3	45000769	2.68108e-10
Gm03.45012158	Glyma.03G255000	3	45012158	5.29093e-10
Gm03.45018468	Glyma.03G255000	3	45018468	5.63575e-11
Gm03.45045995	Glyma.03G255400	3	45045995	1.41523e-11
Gm03.45043680	Glyma.03G255400	3	45043680	1.37444e-11
Gm03.45076185	Glyma.03G255800	3	45076185	1.16074e-12
Gm03.45102809	Glyma.03G256200	3	45102809	7.68274e-09
Gm03.45186752	Glyma.03G257200	3	45186752	4.41554e-14
Gm03.45217127	Glyma.03G257700	3	45217127	1.23505e-13
Gm03.45230314	Glyma.03G257900	3	45230314	2.42458e-14
Gm03.45235622	Glyma.03G257900	3	45235622	4.496e-13
Gm03.45249049	Glyma.03G258000	3	45249049	2.66582e-12
Gm03.45259139	Glyma.03G258100	3	45259139	1.50801e-10
Gm03.45287921	Glyma.03G258300	3	45287921	4.26104e-09
Gm03.45328764	Glyma.03G258900	3	45328764	6.82322e-11
Gm03.45347989	Glyma.03G259100	3	45347989	3.16414e-16
Gm03.45381133	Glyma.03G259700	3	45381133	5.62247e-09
Gm03.45502567	Glyma.03G261800	3	45502567	2.20962e-09
Gm03.45533837	Glyma.03G262100	3	45533837	1.60077e-10
Gm03.45547773	Glyma.03G262100-Glyma.03G262200	3	45547773	2.16962e-10
Gm03.45605623	Glyma.03G262700	3	45605623	4.06225e-12
Gm04.36112	Glyma.04G000200	4	36112	4.70862e-12
Gm04.56874	Glyma.04G000500	4	56874	6.78425e-09
Gm04.1529350	Glyma.04G019500	4	1529350	2.71629e-11
Gm04.1560396	Glyma.04G019800	4	1560396	5.97212e-13
Gm04.1568735	Glyma.04G020000	4	1568735	9.44698e-12
Gm04.1576904	Glyma.04G020100	4	1576904	5.48533e-10
Gm04.1587901	Glyma.04G020100	4	1587901	3.64525e-10
Gm04.1586297	Glyma.04G020100	4	1586297	3.45685e-13
Gm04.1619171	Glyma.04G020500	4	1619171	3.32327e-11
Gm04.1632779	Glyma.04G020700	4	1632779	4.22021e-16
Gm04.1643406	Glyma.04G020900	4	1643406	3.57051e-16
Gm04.1683882	Glyma.04G021400	4	1683882	1.88013e-09
Gm04.1695694	Glyma.04G021500	4	1695694	1.20685e-09
Gm04.1695444	Glyma.04G021500	4	1695444	5.04149e-10
Gm04.1708288	Glyma.04G021700	4	1708288	9.33832e-10
Gm04.1716755	Glyma.04G021800	4	1716755	1.03181e-09
Gm04.1731919	Glyma.04G022100	4	1731919	2.55122e-09
Gm04.1750865	Glyma.04G022300	4	1750865	1.47897e-11
Gm04.1786499	Glyma.04G022600	4	1786499	3.77844e-09
Gm04.1810467	Glyma.04G023000	4	1810467	1.02719e-09
Gm04.1827767	Glyma.04G023200	4	1827767	6.33627e-11
Gm04.1856081	Glyma.04G023500	4	1856081	3.43862e-10
Gm04.1864632	Glyma.04G023600	4	1864632	1.54289e-10
Gm04.1876284	Glyma.04G023600-Glyma.04G023700	4	1876284	1.75884e-10
Gm04.1925917	Glyma.04G023900	4	1925917	1.40334e-09
Gm04.1980758	Glyma.04G024800	4	1980758	2.73422e-12
Gm04.1995427	Glyma.04G025000	4	1995427	2.70897e-09
Gm04.2016467	Glyma.04G025200	4	2016467	2.28024e-18
Gm04.2025775	Glyma.04G025300	4	2025775	4.97629e-09
Gm04.2201153	Glyma.04G027100	4	2201153	1.67658e-16
Gm04.2212225	Glyma.04G027100	4	2212225	5.08928e-17
Gm04.2225529	Glyma.04G027300	4	2225529	1.32098e-13
Gm04.2222731	Glyma.04G027300	4	2222731	1.41788e-13
Gm04.2230468	Glyma.04G027400	4	2230468	2.97612e-12
Gm04.2234637	Glyma.04G027400	4	2234637	2.10782e-15
Gm04.2249231	Glyma.04G027600	4	2249231	2.03903e-14
Gm04.2272153	Glyma.04G027700-Glyma.04G027800	4	2272153	3.88966e-16
Gm04.2621502	Glyma.04G033000	4	2621502	4.66588e-10
Gm04.2892641	Glyma.04G036500	4	2892641	8.50183e-09
Gm04.3152033	Glyma.04G039600	4	3152033	5.3558e-17
Gm04.3179685	Glyma.04G039700	4	3179685	1.28132e-18
Gm04.3179412	Glyma.04G039700	4	3179412	9.25441e-17
Gm04.3196303	Glyma.04G039800	4	3196303	5.93403e-17
Gm04.3517401	Glyma.04G044000	4	3517401	2.83067e-15
Gm04.3537543	Glyma.04G044100	4	3537543	8.3725e-15
Gm04.3533577	Glyma.04G044100	4	3533577	7.40896e-14
Gm04.3548204	Glyma.04G044300	4	3548204	5.68736e-15
Gm04.3785930	Glyma.04G047100	4	3785930	3.99887e-10
Gm04.3802025	Glyma.04G047300	4	3802025	1.09345e-12
Gm04.3815115	Glyma.04G047500	4	3815115	1.5791e-13
Gm04.3846337	Glyma.04G047800	4	3846337	4.49133e-15
Gm04.3852231	Glyma.04G047800-Glyma.04G047900	4	3852231	3.29326e-09
Gm04.3906571	Glyma.04G048400	4	3906571	1.68798e-10
Gm04.3912464	Glyma.04G048500	4	3912464	6.69464e-09
Gm04.3955867	Glyma.04G048800	4	3955867	3.11943e-19
Gm04.3963398	Glyma.04G048900	4	3963398	3.19454e-12
Gm04.3973225	Glyma.04G049100	4	3973225	2.5301e-21
Gm04.3983094	Glyma.04G049200	4	3983094	2.154e-14
Gm04.3986154	Glyma.04G049200	4	3986154	9.37296e-20
Gm04.4003000	Glyma.04G049300	4	4003000	8.32845e-21
Gm04.4003797	Glyma.04G049400	4	4003797	1.99499e-09
Gm04.4019363	Glyma.04G049500	4	4019363	1.59679e-20
Gm04.4008944	Glyma.04G049500	4	4008944	2.95298e-21
Gm04.4036596	Glyma.04G049700	4	4036596	3.27702e-14
Gm04.4033100	Glyma.04G049700	4	4033100	1.06476e-20
Gm04.4040758	Glyma.04G049800	4	4040758	9.85215e-10
Gm04.4044527	Glyma.04G049800	4	4044527	5.93465e-21
Gm04.4050214	Glyma.04G049800	4	4050214	4.92838e-09
Gm04.4051152	Glyma.04G049800	4	4051152	1.22086e-22
Gm04.4061429	Glyma.04G050000	4	4061429	7.82209e-21
Gm04.4072629	Glyma.04G050100	4	4072629	4.5463e-22	J
Gm04.4089166	Glyma.04G050300	4	4089166	7.928e-10
Gm04.4100368	Glyma.04G050400	4	4100368	3.08551e-11
Gm04.4100416	Glyma.04G050400	4	4100416	5.6231e-20
Gm04.4123376	Glyma.04G050700	4	4123376	1.27674e-09
Gm04.4135772	Glyma.04G050800	4	4135772	1.40236e-20
Gm04.4179292	Glyma.04G051600	4	4179292	3.10309e-10
Gm04.4200562	Glyma.04G051800	4	4200562	9.52131e-09
Gm04.4283999	Glyma.04G052800	4	4283999	6.9913e-11
Gm04.4384173	Glyma.04G054000	4	4384173	1.26519e-10
Gm04.4403430	Glyma.04G054200	4	4403430	8.4666e-09
Gm04.4518407	Glyma.04G055800	4	4518407	5.889e-11
Gm04.4548500	Glyma.04G056200	4	4548500	5.93732e-13
Gm04.4578082	Glyma.04G056400	4	4578082	4.57351e-12
Gm04.4615193	Glyma.04G056800	4	4615193	6.06519e-15
Gm04.4608857	Glyma.04G056800	4	4608857	7.10019e-15
Gm04.4625299	Glyma.04G057000	4	4625299	7.10533e-14
Gm04.4682941	Glyma.04G057600	4	4682941	8.67691e-11
Gm04.4696386	Glyma.04G057600-Glyma.04G057700	4	4696386	4.83982e-11
Gm04.4713076	Glyma.04G057700-Glyma.04G057800	4	4713076	2.37959e-10
Gm04.4723684	Glyma.04G057700-Glyma.04G057800	4	4723684	2.67198e-10
Gm04.4734339	Glyma.04G057800	4	4734339	9.51738e-12
Gm04.4744499	Glyma.04G057900	4	4744499	1.35462e-11
Gm04.4760621	Glyma.04G058100	4	4760621	2.65192e-12
Gm04.4770649	Glyma.04G058200	4	4770649	4.89085e-12
Gm04.5549305	Glyma.04G066600	4	5549305	3.56301e-10
Gm04.5552759	Glyma.04G066600-Glyma.04G066700	4	5552759	6.17518e-10
Gm04.5556628	Glyma.04G066600-Glyma.04G066700	4	5556628	5.35136e-10
Gm04.5559467	Glyma.04G066600-Glyma.04G066700	4	5559467	1.44811e-10
Gm04.5564657	Glyma.04G066700	4	5564657	1.26665e-10
Gm04.5635984	Glyma.04G067400	4	5635984	8.79326e-11
Gm04.5657992	Glyma.04G067700	4	5657992	9.53476e-09
Gm04.5742295	Glyma.04G068700	4	5742295	1.637e-13
Gm04.5812004	Glyma.04G069700	4	5812004	6.93196e-10
Gm04.5819472	Glyma.04G069700	4	5819472	1.29486e-18
Gm04.5835827	Glyma.04G069800	4	5835827	3.6556e-20
Gm04.5842496	Glyma.04G069900	4	5842496	1.71797e-09
Gm04.5869404	Glyma.04G070100	4	5869404	2.22241e-09
Gm04.5880953	Glyma.04G070200	4	5880953	3.91089e-17
Gm04.5906312	Glyma.04G070600	4	5906312	1.00498e-18
Gm04.5933929	Glyma.04G071100	4	5933929	7.47826e-17
Gm04.5958196	Glyma.04G071500	4	5958196	1.7259e-12
Gm04.5967992	Glyma.04G071700	4	5967992	4.65286e-12
Gm04.6013841	Glyma.04G072100	4	6013841	4.73996e-14
Gm04.6029514	Glyma.04G072300	4	6029514	8.22247e-14
Gm04.6036341	Glyma.04G072400	4	6036341	7.86093e-23
Gm04.6060849	Glyma.04G072400	4	6060849	3.27537e-23
Gm04.6061297	Glyma.04G072400	4	6061297	1.04657e-14
Gm04.6052239	Glyma.04G072400	4	6052239	3.85967e-21
Gm04.6070173	Glyma.04G072700	4	6070173	1.01638e-22
Gm04.6076228	Glyma.04G072800	4	6076228	8.57368e-15
Gm04.6078937	Glyma.04G072800	4	6078937	8.90869e-21
Gm04.6087120	Glyma.04G073100	4	6087120	1.43831e-18
Gm04.6114975	Glyma.04G073400	4	6114975	1.40445e-09
Gm04.6142782	Glyma.04G073700	4	6142782	2.45628e-17
Gm04.6296753	Glyma.04G075100	4	6296753	7.17256e-11
Gm04.6333533	Glyma.04G075600	4	6333533	5.71878e-09
Gm04.6338772	Glyma.04G075700	4	6338772	1.01767e-13
Gm04.6345096	Glyma.04G075800	4	6345096	1.74753e-10
Gm04.6353447	Glyma.04G075900	4	6353447	7.22684e-11
Gm04.6364997	Glyma.04G076000	4	6364997	1.19459e-13
Gm04.6375329	Glyma.04G076100	4	6375329	1.44574e-14
Gm04.6650514	Glyma.04G079500	4	6650514	1.47637e-17
Gm04.6652824	Glyma.04G079600	4	6652824	1.30415e-11
Gm04.6657219	Glyma.04G079600	4	6657219	7.472e-18
Gm04.6674203	Glyma.04G079600-Glyma.04G079700	4	6674203	2.88381e-19
Gm04.6676470	Glyma.04G079600-Glyma.04G079700	4	6676470	1.14183e-09
Gm04.6682298	Glyma.04G079600-Glyma.04G079700	4	6682298	3.26437e-09
Gm04.6972230	Glyma.04G082700	4	6972230	3.89626e-12
Gm04.7020756	Glyma.04G083200	4	7020756	3.89901e-20
Gm04.7020319	Glyma.04G083200	4	7020319	4.38126e-13
Gm04.7030601	Glyma.04G083300	4	7030601	5.78627e-11
Gm04.7057871	Glyma.04G083600	4	7057871	2.69169e-12
Gm04.7053347	Glyma.04G083600	4	7053347	2.36598e-14
Gm04.7056205	Glyma.04G083600	4	7056205	1.66284e-24
Gm04.7065882	Glyma.04G083800	4	7065882	1.90039e-26
Gm04.7065219	Glyma.04G083800	4	7065219	1.26636e-11
Gm04.7067157	Glyma.04G083800	4	7067157	2.42103e-11
Gm04.7069382	Glyma.04G083800-Glyma.04G083900	4	7069382	2.31954e-25
Gm04.7074794	Glyma.04G083900	4	7074794	2.79e-11
Gm04.7069949	Glyma.04G083900	4	7069949	1.54739e-11
Gm04.7072387	Glyma.04G083900	4	7072387	5.8366e-12
Gm04.7073299	Glyma.04G083900	4	7073299	2.18502e-25
Gm04.7079636	Glyma.04G084000	4	7079636	8.39806e-25
Gm04.7088658	Glyma.04G084000	4	7088658	3.60919e-27
Gm04.7089986	Glyma.04G084000	4	7089986	9.8355e-38
Gm04.7117888	Glyma.04G084000-Glyma.04G084100	4	7117888	7.37482e-09
Gm04.7119027	Glyma.04G084000-Glyma.04G084100	4	7119027	1.34262e-18
Gm04.7123445	Glyma.04G084000-Glyma.04G084100	4	7123445	2.23034e-19
Gm04.7126736	Glyma.04G084000-Glyma.04G084100	4	7126736	2.26653e-09
Gm04.7127650	Glyma.04G084100	4	7127650	3.44794e-16
Gm04.7150907	Glyma.04G084200	4	7150907	4.68856e-12
Gm04.7167935	Glyma.04G084500	4	7167935	1.19279e-11
Gm04.7170591	Glyma.04G084600	4	7170591	2.30132e-12
Gm04.7181095	Glyma.04G084700	4	7181095	3.59007e-12
Gm04.7184094	Glyma.04G084700	4	7184094	3.97079e-12
Gm04.7191286	Glyma.04G084800	4	7191286	3.31168e-10
Gm04.7198861	Glyma.04G084900	4	7198861	9.1868e-09
Gm04.7202548	Glyma.04G084900	4	7202548	5.88586e-11
Gm04.7247302	Glyma.04G085200	4	7247302	2.34553e-12
Gm04.7250826	Glyma.04G085200	4	7250826	8.21228e-09
Gm04.7284253	Glyma.04G085400-Glyma.04G085500	4	7284253	6.58807e-32
Gm04.7292812	Glyma.04G085600	4	7292812	3.26314e-10
Gm04.7307105	Glyma.04G085800	4	7307105	1.35347e-19
Gm04.7304318	Glyma.04G085800	4	7304318	1.24447e-21
Gm04.7480758	Glyma.04G087400	4	7480758	1.12438e-15
Gm04.7514109	Glyma.04G087700	4	7514109	5.75985e-09
Gm04.7560741	Glyma.04G088200	4	7560741	9.65559e-17
Gm04.7598887	Glyma.04G088400	4	7598887	5.4649e-17
Gm04.7637512	Glyma.04G088700	4	7637512	2.54275e-17
Gm04.7650786	Glyma.04G088700-Glyma.04G088800	4	7650786	8.58694e-10
Gm04.7674141	Glyma.04G088800-Glyma.04G088900	4	7674141	2.51544e-16
Gm04.7722368	Glyma.04G089000	4	7722368	6.96461e-15
Gm04.7737055	Glyma.04G089000-Glyma.04G089100	4	7737055	3.37105e-16
Gm04.7742835	Glyma.04G089100	4	7742835	1.27838e-13
Gm04.7796393	Glyma.04G089400	4	7796393	1.28793e-15
Gm04.7828113	Glyma.04G089700	4	7828113	1.18621e-12
Gm04.7933597	Glyma.04G090100-Glyma.04G090200	4	7933597	2.30813e-10
Gm04.7959172	Glyma.04G090400	4	7959172	7.85417e-12
Gm04.7965530	Glyma.04G090500	4	7965530	3.74156e-13
Gm04.7971506	Glyma.04G090600	4	7971506	2.68466e-12
Gm04.7989326	Glyma.04G090700	4	7989326	1.7217e-11
Gm04.8026003	Glyma.04G091300	4	8026003	1.13917e-16
Gm04.8033189	Glyma.04G091300	4	8033189	3.43784e-09
Gm04.8039183	Glyma.04G091400	4	8039183	4.78973e-12
Gm04.8360957	Glyma.04G094100	4	8360957	1.02678e-09
Gm04.8527613	Glyma.04G095800	4	8527613	3.23894e-11
Gm04.8640187	Glyma.04G096300	4	8640187	3.5373e-09
Gm04.9081559	Glyma.04G099400	4	9081559	2.25481e-09
Gm04.9252672	Glyma.04G100600-Glyma.04G100700	4	9252672	4.41181e-12
Gm04.9437327	Glyma.04G102400	4	9437327	5.24772e-09
Gm04.9513116	Glyma.04G102900	4	9513116	4.6231e-09
Gm04.9573469	Glyma.04G103300	4	9573469	5.79014e-09
Gm04.9578177	Glyma.04G103300-Glyma.04G103400	4	9578177	8.63439e-10
Gm04.9594217	Glyma.04G103300-Glyma.04G103400	4	9594217	1.79638e-10
Gm04.9619023	Glyma.04G103400	4	9619023	7.2715e-10
Gm04.9615732	Glyma.04G103400	4	9615732	4.92367e-09
Gm04.9621722	Glyma.04G103500	4	9621722	2.01683e-09
Gm04.9664926	Glyma.04G103500-Glyma.04G103600	4	9664926	1.2533e-10
Gm04.9691521	Glyma.04G103600-Glyma.04G103700	4	9691521	6.19776e-09
Gm04.9742663	Glyma.04G103900-Glyma.04G104000	4	9742663	7.61758e-09
Gm04.9775177	Glyma.04G104000-Glyma.04G104100	4	9775177	6.03469e-09
Gm04.9866964	Glyma.04G104200-Glyma.04G104300	4	9866964	2.84829e-12
Gm04.9900073	Glyma.04G104600	4	9900073	3.53684e-10
Gm04.9932092	Glyma.04G104700-Glyma.04G104800	4	9932092	3.53503e-10
Gm04.9937192	Glyma.04G104700-Glyma.04G104800	4	9937192	2.93158e-11
Gm04.9942661	Glyma.04G104700-Glyma.04G104800	4	9942661	2.30992e-11
Gm04.9968923	Glyma.04G104800-Glyma.04G104900	4	9968923	2.29693e-10
Gm04.10015375	Glyma.04G104800-Glyma.04G104900	4	10015375	1.21491e-09
Gm04.10022478	Glyma.04G104800-Glyma.04G104900	4	10022478	7.84563e-10
Gm04.10033127	Glyma.04G104800-Glyma.04G104900	4	10033127	8.72045e-10
Gm04.10054460	Glyma.04G104900	4	10054460	5.07075e-10
Gm04.10084568	Glyma.04G105100-Glyma.04G105200	4	10084568	3.65982e-10
Gm04.10089503	Glyma.04G105100-Glyma.04G105200	4	10089503	9.61383e-12
Gm04.10106161	Glyma.04G105200	4	10106161	7.52978e-12
Gm04.10124946	Glyma.04G105300	4	10124946	5.24384e-12
Gm04.10148860	Glyma.04G105300-Glyma.04G105400	4	10148860	8.29808e-11
Gm04.10149122	Glyma.04G105300-Glyma.04G105400	4	10149122	3.24416e-14
Gm04.10157935	Glyma.04G105300-Glyma.04G105400	4	10157935	1.66861e-11
Gm04.10175066	Glyma.04G105300-Glyma.04G105400	4	10175066	1.32674e-11
Gm04.10212475	Glyma.04G105400-Glyma.04G105500	4	10212475	1.29619e-10
[truncated: 17,281 more rows]

## Sheet: Table S7
Table S7. Class group information of seven gene combination for soybean in China.
latitude_level	0A	1A	2A	3A	4A	5A	6A	7A	sum
[15,20)	0	1	0	0	0	0	0	0	1
[20,25)	3	9	14	6	5	2	0	0	39
[25,30)	12	17	15	6	1	2	1	0	54
[30,35)	48	98	108	64	26	12	3	2	361
[35,40)	11	20	67	96	127	135	75	24	555
[40,45)	0	0	5	10	37	88	84	57	281
[45,50)	0	2	4	9	13	42	245	182	497
sum	74	147	213	191	209	281	408	265	1788

## Sheet: Table S8
Table S8. Class group information of seven gene combination for soybean in World.
latitude_level	0A	1A	2A	3A	4A	5A	6A	7A	sum
[-15,15)	1	2	1	0	0	0	0	0	4
[15,20)	0	3	1	0	0	0	0	0	4
[20,25)	3	10	16	6	5	2	0	0	42
[25,30)	12	17	15	8	1	2	1	0	56
[30,35)	50	100	111	71	28	13	3	2	378
[35,40)	12	28	88	121	149	148	105	135	786
[40,45)	0	0	9	17	50	102	104	80	362
[45,50)	0	2	4	9	20	43	267	196	541
[50,70)	0	0	0	1	2	5	2	4	14
sum	78	162	245	233	255	315	482	417	2187
